# Supplementary material for: Marcus inverted region of charge transfer from low-dimensional semiconductor materials
Source: Nat Commun. 2021 Nov 3;12:6333. doi: 10.1038/s41467-021-26705-x (PMC8566515; doi:10.1038/s41467-021-26705-x)
Supplement: Supplementary file 3 — Source Data [file 41467_2021_26705_MOESM3_ESM.xlsx]

## Sheet: Figure 2b
QD-AZ absorption spectra
Wavelength(nm)	QD-391-AZ	QD-400-AZ	QD-412-AZ	QD-423-AZ	QD-431-AZ	QD-441-AZ	QD-450-AZ
800.011	-0.00411259	-0.000414651	-0.00397513	-0.00168779	-0.00413834	-0.00424883	-0.00210527
799.005	-0.00405659	-0.00036127	-0.00402268	-0.00206807	-0.00395343	-0.00276255	-0.00196887
797.999	-0.00327447	0.000105187	-0.00290631	-0.00142073	-0.00327688	-0.00330165	-0.00234509
796.993	-0.00399462	-0.00069531	-0.00428856	-0.00210908	-0.00385851	-0.00393034	-0.00296359
795.986	-0.00417413	-0.000898814	-0.00374637	-0.00237104	-0.00426447	-0.0045094	-0.00249928
795.014	-0.00326239	0.000511964	-0.00287422	-0.00132407	-0.00367656	-0.00343886	-0.00216534
794.006	-0.0035917	-0.000766997	-0.00450914	-0.00226588	-0.00389658	-0.00370089	-0.00276404
792.998	-0.00368888	-0.000300794	-0.00337512	-0.00166938	-0.00335703	-0.00328423	-0.00301614
791.99	-0.00366799	-0.00056219	-0.00346948	-0.00155854	-0.00388211	-0.00362219	-0.00251364
791.016	-0.00379349	0.000639258	-0.00327051	-0.00185073	-0.00362168	-0.00353157	-0.0028001
790.007	-0.00320905	0.000191935	-0.00371968	-0.00133501	-0.0039013	-0.00321085	-0.00246881
788.997	-0.00380139	-0.000323609	-0.00339258	-0.00137129	-0.00391557	-0.0033968	-0.00208827
787.987	-0.00246036	0.000969683	-0.00266135	-0.000410461	-0.00359529	-0.00241774	-0.00128195
787.012	-0.00367158	0.000171969	-0.00333612	-0.00207904	-0.00346809	-0.00357804	-0.00246103
786.001	-0.00446795	-0.00033287	-0.00294164	-0.00278318	-0.00418167	-0.00379903	-0.00273801
784.99	-0.00372389	-0.000315901	-0.00396748	-0.00166541	-0.00328392	-0.00360217	-0.00297388
784.014	-0.00360058	0.00041541	-0.00275709	-0.00109592	-0.00330324	-0.00283374	-0.00257767
783.002	-0.00319528	0.000370172	-0.00308195	-0.00160352	-0.00310271	-0.00301234	-0.00149276
781.989	-0.00366034	-4.47804e-05	-0.0037747	-0.00186506	-0.00424417	-0.00347543	-0.00325613
781.012	-0.00328233	0.000191857	-0.00316367	-0.00150427	-0.00360248	-0.00305964	-0.00210738
779.999	-0.00367764	0.00038209	-0.00373138	-0.00127818	-0.00318341	-0.0036397	-0.00253521
778.985	-0.0042454	4.67785e-05	-0.00338775	-0.0018846	-0.00363749	-0.00384147	-0.0027628
778.006	-0.00353742	4.02028e-05	-0.00262203	-0.00188032	-0.00372502	-0.00363	-0.00192161
776.992	-0.00374329	-0.000326351	-0.00277494	-0.0019248	-0.00326717	-0.00299866	-0.00244626
776.012	-0.00381319	-0.000505776	-0.00369499	-0.00230023	-0.00390864	-0.00371747	-0.00266196
774.997	-0.0038778	-0.000330542	-0.00355411	-0.00241599	-0.00396877	-0.00371455	-0.00262404
774.017	-0.00375669	-0.000568911	-0.0033204	-0.0017669	-0.00409592	-0.0035215	-0.00174359
773.001	-0.00404407	-0.000915346	-0.00336407	-0.00168455	-0.0031887	-0.00341775	-0.00275061
771.985	-0.00404279	0.00016653	-0.00329759	-0.00158026	-0.00329497	-0.00323747	-0.0021794
771.004	-0.00403951	-0.00097992	-0.00349418	-0.00240234	-0.0040154	-0.00423801	-0.00224276
769.987	-0.00387508	-0.000529563	-0.0038737	-0.00140963	-0.00365818	-0.00381037	-0.00247818
769.004	-0.003339	-0.000165432	-0.00329435	-0.00124044	-0.00396841	-0.00367523	-0.00193944
767.987	-0.00435095	-0.000668896	-0.00400345	-0.00253058	-0.00352155	-0.00349341	-0.00210594
767.004	-0.00371814	0.00033512	-0.00287309	-0.00123683	-0.00330509	-0.00286496	-0.00199995
765.985	-0.00358774	-0.000148094	-0.00358327	-0.00151164	-0.00368734	-0.00328469	-0.00234457
765.002	-0.00356222	-0.000162326	-0.00357855	-0.00177056	-0.00371296	-0.00320767	-0.00243401
764.017	-0.00410382	6.44867e-05	-0.00373303	-0.00154296	-0.00383434	-0.00361824	-0.00235703
762.998	-0.00323994	3.1349e-05	-0.00258848	-0.00112603	-0.00282829	-0.00342294	-0.00192114
762.013	-0.00349377	0.000267977	-0.00344929	-0.000711695	-0.00338421	-0.0029456	-0.00122346
760.993	-0.00362692	0.000131572	-0.00260634	-0.00148837	-0.00363149	-0.00316239	-0.00244044
760.007	-0.00428308	-0.000264422	-0.00418013	-0.00186753	-0.00438816	-0.00388981	-0.00337933
758.986	-0.00379359	-0.000607481	-0.00351113	-0.00183109	-0.00361187	-0.0038661	-0.00202082
758	-0.00363503	-7.13359e-05	-0.00349839	-0.0014761	-0.00337363	-0.00350979	-0.00249964
757.013	-0.0039761	-0.000274253	-0.00291582	-0.00122986	-0.00373657	-0.00286208	-0.00213376
755.991	-0.00401796	0.000108709	-0.00324117	-0.00134889	-0.0038543	-0.00385076	-0.00207765
755.004	-0.00329785	0.000637262	-0.00246448	-0.000399754	-0.00338349	-0.00328552	-0.00176746
754.016	-0.0040811	-0.000183803	-0.00365274	-0.00148213	-0.00380657	-0.00310775	-0.00277582
752.992	-0.00372025	0.000238734	-0.00360155	-0.00107465	-0.0036974	-0.00298329	-0.00190573
752.004	-0.00383706	0.000454796	-0.00282433	-0.00093038	-0.00303881	-0.00297167	-0.00195052
751.015	-0.003872	7.61891e-05	-0.00330504	-0.00137356	-0.00365628	-0.00310328	-0.00214401
749.991	-0.0035593	-3.91896e-05	-0.00320335	-0.000979868	-0.00300606	-0.00361254	-0.00175932
749.001	-0.00421781	-0.000505828	-0.00438759	-0.00227196	-0.00427728	-0.00402561	-0.00278333
748.011	-0.00406295	1.92078e-05	-0.0032813	-0.00141959	-0.0038348	-0.00395209	-0.00217265
746.986	-0.00391562	-0.000472162	-0.00362984	-0.00169223	-0.00373682	-0.00409387	-0.00263412
745.995	-0.00337085	9.92581e-05	-0.00386205	-0.0011552	-0.00381448	-0.00329821	-0.00221458
745.004	-0.00491951	-0.000333904	-0.004079	-0.00218373	-0.0044641	-0.00431942	-0.00265882
744.013	-0.00352751	0.000342788	-0.00314918	-0.00100745	-0.0030127	-0.00288558	-0.00196217
742.986	-0.00348155	0.000574194	-0.00320911	-0.0011124	-0.00342268	-0.00297079	-0.00179907
741.994	-0.00403966	-0.000152545	-0.00336731	-0.00175602	-0.00316393	-0.00343979	-0.00220227
741.001	-0.00402278	2.60938e-05	-0.00402786	-0.00197784	-0.00366681	-0.00412844	-0.00286964
740.009	-0.00394224	-0.0001645	-0.00370952	-0.00176303	-0.0039345	-0.00346198	-0.00242999
739.016	-0.00377429	-0.000269182	-0.00346321	-0.0014521	-0.0038408	-0.00327416	-0.00204236
737.987	-0.00416613	-4.95429e-05	-0.00334994	-0.00152753	-0.00359652	-0.00349197	-0.00263629
736.993	-0.00405125	-0.000456492	-0.00353994	-0.00170435	-0.00350378	-0.00397	-0.00256496
735.999	-0.00348951	-7.70298e-05	-0.00318454	-0.00140571	-0.00331609	-0.00351	-0.00214617
735.004	-0.00380652	0.000212524	-0.00323084	-0.000891891	-0.00357265	-0.00315216	-0.00215668
734.01	-0.00351256	0.000454899	-0.00306956	-0.00117431	-0.00355544	-0.00345669	-0.00210578
733.014	-0.00365428	-0.000155443	-0.00355103	-0.00165706	-0.00405966	-0.003684	-0.00217976
731.983	-0.00386189	-0.000199328	-0.00308364	-0.00168831	-0.0038055	-0.00343039	-0.00215256
730.987	-0.00348216	-0.000109173	-0.00354903	-0.0012327	-0.00361834	-0.00372671	-0.00274758
729.991	-0.00338796	0.000308152	-0.00333191	-0.00161105	-0.0034044	-0.0033277	-0.00163158
728.995	-0.00408454	-2.40215e-05	-0.00351939	-0.00123905	-0.00388601	-0.00322185	-0.00216683
727.998	-0.00403756	-0.00026613	-0.0034196	-0.00123192	-0.00371799	-0.00395184	-0.00240322
727.001	-0.00388365	0.000554002	-0.00330638	-0.00109871	-0.00347343	-0.0034422	-0.00193887
726.003	-0.00384399	5.06618e-05	-0.00339952	-0.00164865	-0.00371039	-0.0036226	-0.00281131
725.005	-0.00380447	-8.02909e-05	-0.00341205	-0.00153687	-0.00357506	-0.0031758	-0.00198799
724.007	-0.00407418	0.00017202	-0.00399703	-0.0015347	-0.00368293	-0.00371901	-0.00225409
723.008	-0.00375751	-9.96495e-05	-0.00382264	-0.00138285	-0.00385861	-0.00343948	-0.00228952
722.009	-0.00363359	0.000249069	-0.00354764	-0.00133119	-0.0033556	-0.00333982	-0.00181681
721.01	-0.00401422	3.17374e-05	-0.00355354	-0.00152655	-0.00380252	-0.00337614	-0.00238685
720.01	-0.00406074	-0.000285428	-0.00368827	-0.00184496	-0.00425206	-0.00413228	-0.00256336
719.01	-0.00390069	-0.000116109	-0.00366316	-0.00141583	-0.00396923	-0.0035957	-0.00246536
718.01	-0.00433183	-0.000215163	-0.00411546	-0.00151071	-0.00423381	-0.00394368	-0.00254499
717.009	-0.00437252	-0.000266751	-0.00380683	-0.00177107	-0.00415669	-0.00394835	-0.00266062
716.008	-0.00408926	-0.000112434	-0.00383254	-0.00148095	-0.00382207	-0.00366814	-0.00249419
715.007	-0.00422243	-4.2658e-05	-0.00390248	-0.00164138	-0.00418187	-0.00402145	-0.00249645
714.005	-0.00441706	-0.000302657	-0.00401991	-0.00173797	-0.00424176	-0.00415998	-0.00279372
713.003	-0.00390777	-0.000224684	-0.00370387	-0.00166902	-0.00392531	-0.00374047	-0.00222561
712.001	-0.00426298	-0.000128531	-0.00393783	-0.00143858	-0.00370315	-0.00377388	-0.00225218
710.998	-0.00405756	4.05652e-05	-0.00368252	-0.00138626	-0.00384665	-0.00366024	-0.00235461
709.995	-0.00400534	0.000128828	-0.00357295	-0.00144596	-0.00367928	-0.00338914	-0.00204601
708.992	-0.00420012	-9.94943e-05	-0.00376547	-0.00136412	-0.00412423	-0.00367204	-0.00260479
707.988	-0.00388201	6.13023e-05	-0.00361336	-0.00148383	-0.00351118	-0.00381956	-0.00245769
706.984	-0.00392244	0.000163035	-0.00341965	-0.00128442	-0.0040571	-0.00363883	-0.00216647
706.016	-0.00373564	0.000278855	-0.00317991	-0.00127291	-0.00365053	-0.00369561	-0.00185578
705.011	-0.00410044	-8.35001e-05	-0.00383459	-0.00128551	-0.00381196	-0.00351143	-0.00218847
704.006	-0.00373138	-9.26101e-05	-0.00332955	-0.00153563	-0.00392772	-0.00364863	-0.00218023
703.001	-0.00401653	0.000401263	-0.00318084	-0.000811388	-0.00353685	-0.00345951	-0.00193712
701.995	-0.00396677	0.000217134	-0.00329528	-0.00100378	-0.00392783	-0.00358353	-0.00233469
700.989	-0.00360361	-6.24325e-05	-0.00339428	-0.00118763	-0.00359	-0.00346927	-0.00215874
699.983	-0.00407136	7.00531e-05	-0.00366054	-0.00157984	-0.00444079	-0.00348596	-0.00219151
699.012	-0.00397154	0.000208924	-0.00354256	-0.00140086	-0.00369894	-0.00376865	-0.00212546
698.005	-0.00355519	0.000611702	-0.00317452	-0.000720688	-0.00354861	-0.00323886	-0.001848
696.998	-0.00412234	0.000360612	-0.00357208	-0.00121422	-0.00398344	-0.00354101	-0.00210656
695.99	-0.00406654	0.000627644	-0.00327704	-0.000700272	-0.00332744	-0.00322344	-0.00198794
695.018	-0.00333731	0.000953339	-0.00288152	-0.000594194	-0.0029259	-0.00294153	-0.00130414
694.01	-0.00397415	0.000462907	-0.00313217	-0.000748081	-0.00327169	-0.00325397	-0.00192666
693.001	-0.00394081	0.000256891	-0.00318875	-0.00107754	-0.00369709	-0.00290497	-0.00205472
691.992	-0.00369042	0.000863222	-0.00316321	-0.00067329	-0.00302257	-0.00332641	-0.00128659
690.983	-0.00325289	0.00114621	-0.00355262	-0.000785084	-0.00343717	-0.003185	-0.00174895
690.009	-0.0035063	0.000855286	-0.00268409	-0.000586232	-0.00327416	-0.0029114	-0.00137459
688.999	-0.0035422	0.000614424	-0.00322283	-0.000565757	-0.00358795	-0.0032439	-0.00157025
687.989	-0.0034854	0.000315509	-0.00306287	-0.000713194	-0.00320453	-0.00331537	-0.00190053
687.015	-0.00313828	0.00148123	-0.0022238	-0.000643256	-0.00309027	-0.00284953	-0.00139565
686.004	-0.00349444	0.00109984	-0.00275838	-0.000692467	-0.003064	-0.00280673	-0.00147481
684.993	-0.00257062	0.00150557	-0.0024424	-0.000106482	-0.00254411	-0.00242005	-0.000905737
684.017	-0.00305943	0.0011125	-0.00234385	-0.000283514	-0.0028501	-0.00258807	-0.000840067
683.005	-0.00356669	0.000750772	-0.00288661	-0.000774955	-0.00326887	-0.00326029	-0.00132912
681.993	-0.00287314	0.00127341	-0.00243308	-0.000222355	-0.00283693	-0.00281239	-0.00147207
681.017	-0.00309048	0.00112384	-0.0025681	-0.000475886	-0.00330915	-0.0026475	-0.00127508
680.004	-0.00286372	0.00142116	-0.00242345	-0.000262456	-0.00259064	-0.00231656	-0.000893079
678.991	-0.00263737	0.00175059	-0.00217245	0.000435854	-0.00246968	-0.00220923	-0.00086399
678.014	-0.00231826	0.00186645	-0.00212006	0.000253342	-0.00260124	-0.00232119	-0.000571755
677	-0.00294544	0.0013827	-0.00251982	-0.000221372	-0.00294832	-0.00222684	-0.00108198
675.986	-0.00217883	0.00233174	-0.00177731	0.000432511	-0.00211501	-0.00163194	7.44544e-05
675.008	-0.00260762	0.0022122	-0.00222664	0.000543091	-0.00214226	-0.00194923	-0.000688538
673.993	-0.00229488	0.00235602	-0.00162523	0.000788736	-0.00167057	-0.00200443	-0.000232549
673.014	-0.00228375	0.00203731	-0.00187795	0.000181861	-0.00246994	-0.00253881	-0.000511051
671.999	-0.00208801	0.00259027	-0.00145252	0.00105279	-0.00178644	-0.00133465	-7.59946e-05
670.983	-0.00188228	0.00260379	-0.00160104	0.000848957	-0.00177922	-0.00142635	0.000203874
670.004	-0.00132381	0.00284422	-0.00103095	0.00155285	-0.00131586	-0.00119475	0.000512689
668.987	-0.00151556	0.00271599	-0.00123889	0.00138259	-0.00171482	-0.00125134	0.000101537
668.007	-0.0010012	0.00297285	-0.000901397	0.00172297	-0.00116625	-0.000531941	0.000848231
666.99	-0.000770252	0.0037285	-0.000689986	0.00185197	-0.000931723	-0.000682025	0.000945789
666.009	-0.000507948	0.00383572	-0.000296604	0.00204584	-0.000449458	-4.38486e-05	0.000990542
664.992	1.48588e-05	0.00429026	0.000162491	0.00250721	-0.000447131	-0.000215007	0.00102461
664.01	0.000212446	0.00435437	0.000476356	0.00294619	-0.000136242	0.000345404	0.00174456
662.992	0.000302894	0.00460629	0.000579611	0.00287773	-0.000400116	0.000416265	0.00201016
662.01	0.000251633	0.0045581	0.000111635	0.00289881	0.000201776	0.000298205	0.00200701
660.992	0.00076576	0.00539343	0.000949992	0.00341828	0.000428598	0.000539695	0.00198332
660.009	0.000779089	0.00556768	0.00124088	0.00367777	0.000620386	0.00085749	0.00257689
658.99	0.00183008	0.00606625	0.00175564	0.00437725	0.00136945	0.00114263	0.00296355
658.006	0.00258587	0.00658037	0.00224683	0.00505208	0.002138	0.00190045	0.00375323
656.986	0.00269375	0.0064935	0.00179299	0.00459572	0.00181659	0.0020724	0.00328143
656.003	0.00285876	0.00692406	0.00256283	0.00511201	0.00191299	0.00206319	0.00376552
654.982	0.00317216	0.00723061	0.00307029	0.00568508	0.00251349	0.00253244	0.00412598
653.998	0.00359461	0.00790887	0.00344137	0.00608195	0.00283151	0.00254942	0.00476454
653.013	0.0043932	0.00852395	0.00394568	0.00690241	0.0034291	0.0034697	0.00502757
651.991	0.00513678	0.00904644	0.00460644	0.00685699	0.00371166	0.00355668	0.00562385
651.006	0.00535375	0.00895317	0.00468295	0.00728752	0.00424344	0.00431591	0.00584929
649.984	0.00595966	0.00974205	0.00519816	0.00781695	0.00474649	0.00459561	0.00618442
648.998	0.00648567	0.0104052	0.00584455	0.00833508	0.00513754	0.00489026	0.00678066
648.012	0.0072325	0.0110702	0.00671855	0.00905709	0.00557741	0.00552043	0.00735525
646.989	0.00793473	0.0118094	0.00678557	0.00911625	0.00625133	0.0060258	0.00761553
646.002	0.00920447	0.0125968	0.00785725	0.0107271	0.00723619	0.00665058	0.00877706
645.015	0.00926137	0.0134291	0.00838348	0.0108789	0.00746155	0.0073398	0.00890825
643.991	0.0103311	0.0142073	0.00923213	0.0116934	0.00838601	0.00803442	0.009778
643.004	0.0113668	0.0151558	0.00972659	0.0121836	0.00889441	0.00864179	0.0103394
642.016	0.0119291	0.015443	0.0103013	0.0125505	0.00975798	0.00913311	0.0109014
640.991	0.0127289	0.016351	0.0111113	0.0135176	0.0100399	0.00942276	0.011399
640.003	0.0136571	0.0171474	0.0120613	0.0144756	0.0109617	0.0101015	0.0121992
639.014	0.0147307	0.0179537	0.0126808	0.0150225	0.0116255	0.0105607	0.0127335
637.988	0.0162609	0.0194658	0.0136782	0.0159958	0.0125063	0.0116328	0.0139424
636.999	0.0169569	0.020195	0.014674	0.0169886	0.0132198	0.0127511	0.0147302
636.01	0.0177029	0.0208092	0.0152197	0.017434	0.013853	0.0133535	0.0151515
634.983	0.018892	0.021497	0.0156994	0.0182243	0.014681	0.0138518	0.0157665
633.993	0.0201624	0.0230185	0.0171767	0.0194474	0.0155426	0.014818	0.0172321
633.003	0.0214192	0.0241942	0.0183664	0.0202402	0.0166796	0.0157835	0.0178338
632.012	0.0225795	0.0251943	0.0189219	0.0211221	0.0172534	0.016201	0.018387
630.984	0.0234812	0.0261096	0.0199664	0.0219295	0.018368	0.0168964	0.018884
629.993	0.0252134	0.0276541	0.0214377	0.0231777	0.01948	0.0184185	0.0202198
629.001	0.026311	0.0286509	0.0219553	0.0242786	0.0200995	0.0188023	0.0208255
628.01	0.0275546	0.030003	0.0233225	0.0254424	0.0212571	0.0200213	0.0222843
627.017	0.0293093	0.0313306	0.0246029	0.0266259	0.0227332	0.0211029	0.0231051
625.988	0.0311005	0.0331127	0.0264918	0.0279766	0.0242613	0.0227119	0.0247842
624.996	0.0318921	0.033641	0.0265777	0.0284963	0.0244807	0.0226967	0.0250797
624.003	0.0336835	0.0355268	0.028206	0.0299203	0.0258674	0.0244527	0.0264155
623.009	0.0350538	0.0365972	0.029255	0.0312079	0.0267851	0.0250998	0.0276148
622.016	0.0368677	0.0383097	0.030716	0.0321573	0.0285147	0.0263333	0.0285558
620.985	0.0385605	0.0399801	0.0321459	0.0336994	0.0294257	0.0275748	0.0297999
619.991	0.0401492	0.0408025	0.033317	0.035107	0.0304327	0.028303	0.0305555
618.997	0.0417667	0.0427218	0.0347389	0.0362151	0.0316002	0.0292583	0.0319104
618.003	0.0435062	0.0437973	0.0359007	0.0374677	0.0327193	0.0307124	0.0330505
617.008	0.0455394	0.0460465	0.0374712	0.0391296	0.034388	0.0320154	0.0343246
616.013	0.0471695	0.0472968	0.0384532	0.0403334	0.0353361	0.033343	0.0355867
615.017	0.0489875	0.0486108	0.0399726	0.0412144	0.0364688	0.0341578	0.0366564
613.985	0.0503701	0.0502367	0.0416684	0.0430002	0.0378322	0.0353825	0.037321
612.989	0.0524513	0.0519748	0.0430157	0.0445173	0.0390639	0.0366856	0.0391259
611.992	0.0542994	0.0539194	0.0447724	0.0459648	0.0408998	0.038101	0.0403808
610.996	0.0562409	0.0553202	0.0460583	0.0473632	0.0419652	0.0395631	0.0418029
609.999	0.0582641	0.057057	0.0476154	0.0484228	0.0431168	0.0403752	0.0428669
609.002	0.06009	0.0588933	0.0490801	0.0503391	0.0447857	0.0419034	0.0442689
608.005	0.0621631	0.0605521	0.0508902	0.0515266	0.0461901	0.0432381	0.0453694
607.007	0.064171	0.0625052	0.0522867	0.053272	0.0476865	0.0446944	0.0472493
606.01	0.065999	0.0638802	0.0536982	0.05452	0.0488098	0.0453926	0.0481803
605.012	0.0679234	0.0659377	0.0549544	0.056098	0.0500059	0.0469103	0.0492958
604.013	0.069525	0.067127	0.0564093	0.0570476	0.0511731	0.0477813	0.0502633
603.015	0.0717353	0.0691671	0.0583113	0.0589364	0.0528368	0.0496218	0.051674
602.016	0.0734847	0.0710227	0.0597717	0.0606848	0.0541967	0.0506678	0.0532165
601.017	0.0758224	0.0725236	0.0612848	0.0620479	0.0558806	0.0523617	0.0547557
600.017	0.0776279	0.0745884	0.0633568	0.0638597	0.0568954	0.0538738	0.0561432
599.017	0.0800684	0.076388	0.064523	0.06501	0.0588543	0.0552396	0.057653
598.018	0.0815879	0.0780776	0.066164	0.0662951	0.0598667	0.0562219	0.0587548
597.017	0.0830811	0.0795669	0.0673597	0.0678595	0.0612786	0.0575456	0.0598337
596.017	0.0860027	0.0817112	0.0696183	0.0698308	0.0629367	0.0590659	0.0615147
595.016	0.0877535	0.0832828	0.0709818	0.0709034	0.0642575	0.0605173	0.0628927
594.015	0.0896641	0.0852342	0.0723876	0.0726146	0.0656203	0.0615921	0.064196
593.014	0.0914307	0.0868863	0.0739122	0.0743232	0.067295	0.0631092	0.0654725
592.012	0.0938751	0.0891551	0.0758567	0.0759736	0.0689131	0.0646724	0.0669865
591.011	0.0955856	0.0902557	0.0773316	0.0775418	0.0699648	0.0655241	0.0683132
590.009	0.0977033	0.0921248	0.0787957	0.0788813	0.0714363	0.0672795	0.0698911
589.006	0.0996448	0.0938773	0.0807283	0.0806673	0.0731656	0.0687098	0.071123
588.004	0.101698	0.096012	0.0822222	0.0824661	0.0748557	0.0703631	0.072774
587.001	0.103742	0.0973069	0.0834116	0.0835322	0.0758102	0.0712274	0.0737894
585.998	0.105505	0.0995746	0.0852145	0.0852738	0.0774854	0.0729286	0.0751464
584.995	0.107347	0.10124	0.0868288	0.0865691	0.0787233	0.0739782	0.0768255
583.991	0.109504	0.103294	0.0885489	0.0884372	0.0806806	0.0761597	0.0784131
582.987	0.111763	0.104723	0.0902133	0.0901127	0.081853	0.0772903	0.0795959
581.983	0.113303	0.106626	0.0919766	0.0914827	0.0833042	0.0785468	0.0809548
581.016	0.115637	0.108706	0.0935236	0.0931446	0.0848815	0.0800981	0.0827259
580.011	0.117577	0.110418	0.0953267	0.0947181	0.0863904	0.0817926	0.0844278
579.007	0.119379	0.111384	0.0965062	0.0958737	0.0877822	0.0827306	0.0853846
578.001	0.121685	0.113657	0.0988342	0.0980744	0.0892344	0.0847394	0.0872082
576.996	0.123731	0.115573	0.100077	0.0993111	0.0908973	0.0860708	0.0885901
575.991	0.12567	0.117536	0.101916	0.101231	0.0923053	0.0874259	0.0900536
574.985	0.127494	0.119458	0.10315	0.10276	0.0938262	0.0887579	0.091494
574.016	0.130013	0.121312	0.105308	0.104654	0.0956237	0.0905594	0.0933251
573.009	0.131585	0.122724	0.106969	0.106012	0.0969128	0.0919459	0.094812
572.003	0.133983	0.124956	0.108771	0.107979	0.0988808	0.0938836	0.0962895
570.996	0.135875	0.12668	0.110273	0.109559	0.0998781	0.0949723	0.09802
569.989	0.137769	0.12854	0.112176	0.110982	0.10171	0.0963266	0.0991989
568.982	0.139884	0.130543	0.113894	0.112695	0.103153	0.0982108	0.100971
568.011	0.142074	0.132603	0.115744	0.114511	0.10484	0.0998111	0.102701
567.003	0.14423	0.134429	0.117586	0.116302	0.106593	0.101332	0.104233
565.995	0.145699	0.136109	0.119147	0.117641	0.107921	0.102733	0.105259
564.987	0.148382	0.137985	0.121006	0.11969	0.109523	0.104332	0.107303
564.016	0.150172	0.139535	0.122878	0.121178	0.110787	0.105801	0.108835
563.007	0.152282	0.141691	0.124264	0.122615	0.112361	0.10715	0.110559
561.998	0.15441	0.143261	0.126084	0.124349	0.114025	0.10868	0.112052
560.988	0.156279	0.145101	0.127788	0.12581	0.115416	0.110068	0.113289
560.016	0.158599	0.147218	0.129397	0.127538	0.116919	0.111826	0.115068
559.007	0.160212	0.148563	0.130853	0.129178	0.118362	0.112963	0.116182
557.996	0.162225	0.150507	0.132792	0.131009	0.120134	0.114674	0.118257
556.986	0.164813	0.152901	0.135009	0.132938	0.121736	0.116732	0.120024
556.013	0.166247	0.154309	0.136187	0.133965	0.12285	0.117773	0.121016
555.002	0.168716	0.156148	0.138	0.135824	0.124585	0.11952	0.123075
553.991	0.170438	0.157943	0.139748	0.137467	0.125999	0.120932	0.124513
553.017	0.172248	0.159674	0.141578	0.138903	0.127695	0.122302	0.125989
552.006	0.174007	0.16121	0.142602	0.140306	0.128698	0.123549	0.127018
550.994	0.175931	0.162703	0.144187	0.142066	0.130114	0.125012	0.128479
549.982	0.178009	0.16444	0.146031	0.143392	0.131389	0.126545	0.130123
549.008	0.17953	0.166013	0.14752	0.144875	0.132545	0.127958	0.131584
547.995	0.18105	0.167547	0.148528	0.146232	0.133771	0.129006	0.132837
546.982	0.182776	0.16887	0.150233	0.147187	0.135044	0.13048	0.13407
546.007	0.184517	0.170589	0.151839	0.148883	0.136475	0.131729	0.135565
544.994	0.185679	0.171611	0.153122	0.150094	0.137532	0.132945	0.136711
544.018	0.187454	0.173204	0.154286	0.151317	0.1388	0.134176	0.138074
543.004	0.188953	0.1744	0.155547	0.152388	0.139703	0.135156	0.13907
541.99	0.19027	0.17598	0.156705	0.153803	0.140948	0.136444	0.14068
541.014	0.19119	0.176867	0.15755	0.154519	0.141632	0.1373	0.141085
539.999	0.192247	0.178118	0.158805	0.155805	0.142755	0.138527	0.142505
538.985	0.193413	0.179108	0.160065	0.1567	0.143578	0.139358	0.143629
538.008	0.195219	0.180231	0.161476	0.158155	0.144828	0.140902	0.144986
536.993	0.195929	0.181307	0.162302	0.158914	0.145728	0.141514	0.145785
536.015	0.196584	0.181851	0.162556	0.159325	0.145866	0.142016	0.146233
534.999	0.197772	0.182831	0.163928	0.160659	0.147126	0.143227	0.147537
533.984	0.198695	0.183598	0.164815	0.161372	0.147763	0.144152	0.14865
533.005	0.199327	0.184515	0.165415	0.161941	0.1483	0.144869	0.149262
531.989	0.200136	0.185156	0.166304	0.16276	0.149236	0.145727	0.150207
531.01	0.201153	0.185982	0.167519	0.163964	0.150056	0.146683	0.151297
529.994	0.201742	0.186522	0.168005	0.164573	0.150611	0.147509	0.152289
529.014	0.202237	0.187326	0.16873	0.165121	0.15108	0.147928	0.1527
527.997	0.202414	0.18768	0.169152	0.165469	0.15144	0.148527	0.153072
527.018	0.20347	0.188336	0.170118	0.166301	0.152217	0.149253	0.154314
526	0.203753	0.188778	0.170609	0.166778	0.152677	0.149838	0.154647
524.982	0.204168	0.189306	0.17093	0.167163	0.152973	0.150496	0.155216
524.002	0.204196	0.189355	0.171396	0.16758	0.153169	0.150836	0.155812
522.984	0.204926	0.189956	0.172056	0.168215	0.153879	0.151477	0.15676
522.003	0.205092	0.190244	0.172588	0.168682	0.154214	0.151922	0.157241
520.984	0.205397	0.190582	0.172985	0.169067	0.154371	0.152387	0.157939
520.003	0.205405	0.19072	0.17322	0.169193	0.154711	0.152712	0.158176
518.984	0.205623	0.191087	0.173803	0.169599	0.15489	0.153225	0.15879
518.002	0.205645	0.191178	0.173918	0.169921	0.155184	0.153524	0.158987
516.983	0.205971	0.191357	0.174428	0.170275	0.155386	0.153931	0.159688
516.001	0.206179	0.191649	0.174751	0.170571	0.155509	0.154366	0.159978
515.018	0.205923	0.191529	0.174869	0.170561	0.15557	0.154433	0.160199
513.998	0.205809	0.191554	0.175145	0.170906	0.155722	0.15448	0.160515
513.015	0.205957	0.191689	0.175157	0.170842	0.155864	0.154959	0.16071
511.995	0.205854	0.191313	0.175249	0.171022	0.155674	0.155016	0.161162
511.011	0.205506	0.191277	0.175209	0.171058	0.155534	0.155143	0.161118
509.99	0.205391	0.191428	0.175382	0.171012	0.155553	0.155342	0.161428
509.007	0.205096	0.19109	0.1753	0.170706	0.155514	0.155262	0.161474
507.985	0.204546	0.190809	0.175009	0.17075	0.155207	0.154981	0.161487
507.001	0.204067	0.190416	0.175064	0.17059	0.154667	0.155023	0.161463
506.017	0.203686	0.189796	0.17486	0.17025	0.154541	0.154747	0.161468
504.995	0.202891	0.189335	0.174459	0.169828	0.154221	0.15459	0.161261
504.01	0.202395	0.188942	0.173973	0.169602	0.153876	0.154405	0.16114
502.988	0.201734	0.188538	0.173742	0.169376	0.153384	0.154157	0.160996
502.003	0.200979	0.187581	0.173153	0.16874	0.152591	0.153834	0.160805
501.017	0.199764	0.187016	0.172764	0.168034	0.152518	0.153475	0.160499
499.994	0.198949	0.186283	0.172075	0.167458	0.151447	0.152895	0.160064
499.008	0.198098	0.185355	0.171568	0.167087	0.151284	0.152522	0.15995
497.985	0.196946	0.184567	0.170974	0.166269	0.150222	0.151834	0.159406
496.999	0.195998	0.183588	0.170121	0.165335	0.149555	0.151196	0.158736
496.012	0.194695	0.18279	0.1695	0.164691	0.148679	0.150972	0.158665
494.988	0.193463	0.181536	0.16853	0.16401	0.147987	0.150098	0.157984
494.001	0.192461	0.180505	0.16793	0.163431	0.147289	0.14955	0.157779
493.014	0.191352	0.179709	0.166799	0.1626	0.146605	0.148779	0.157486
491.989	0.189863	0.178238	0.165943	0.161682	0.145478	0.148135	0.156519
491.002	0.188412	0.177191	0.165111	0.16058	0.144692	0.147183	0.156035
490.015	0.187069	0.175944	0.16421	0.159431	0.143573	0.146479	0.155845
488.989	0.185533	0.174786	0.163252	0.158707	0.142539	0.14576	0.155635
488.001	0.184282	0.173636	0.162226	0.157847	0.141587	0.144882	0.155112
487.013	0.182529	0.17253	0.161387	0.156614	0.140582	0.144026	0.154431
485.987	0.180861	0.171109	0.160071	0.155331	0.139215	0.142939	0.154239
484.998	0.179416	0.169575	0.159248	0.154605	0.13832	0.142454	0.15495
484.01	0.177956	0.168194	0.158011	0.15342	0.137256	0.141486	0.154534
482.983	0.176131	0.166967	0.15685	0.152359	0.136032	0.140486	0.154438
481.994	0.175062	0.165859	0.156155	0.15162	0.135462	0.140218	0.155577
481.004	0.173359	0.164337	0.154981	0.150406	0.134337	0.139371	0.156611
480.015	0.171298	0.162762	0.153592	0.148996	0.132913	0.13824	0.157511
478.987	0.16992	0.161363	0.152806	0.148199	0.131948	0.137791	0.159337
477.997	0.168165	0.159972	0.151321	0.146943	0.130725	0.136924	0.161265
477.007	0.16653	0.158881	0.150336	0.146038	0.129408	0.136422	0.16396
476.017	0.164617	0.157376	0.149162	0.144595	0.128287	0.135993	0.167145
474.988	0.163208	0.156151	0.148339	0.14372	0.127296	0.135791	0.17145
473.998	0.161443	0.154446	0.146814	0.142551	0.125829	0.135439	0.176015
473.007	0.159919	0.15328	0.145954	0.141498	0.125282	0.13574	0.181854
472.016	0.157933	0.151773	0.144729	0.140116	0.124005	0.135791	0.189055
470.986	0.156197	0.149902	0.143384	0.139045	0.122663	0.136296	0.198629
469.995	0.153961	0.148183	0.141946	0.137305	0.121306	0.136759	0.209742
469.003	0.152471	0.14673	0.140474	0.136129	0.120336	0.137963	0.223368
468.012	0.150509	0.145053	0.139113	0.134879	0.119367	0.139441	0.240352
466.981	0.148127	0.14314	0.137385	0.13329	0.118073	0.141596	0.262843
465.989	0.146365	0.141862	0.136292	0.13191	0.117374	0.144611	0.290097
464.997	0.144801	0.140214	0.13511	0.13081	0.116788	0.148845	0.322364
464.004	0.143206	0.138886	0.134012	0.130034	0.116419	0.153744	0.358988
463.011	0.141661	0.137724	0.133116	0.12906	0.116288	0.16066	0.401174
462.019	0.140448	0.136655	0.132474	0.128573	0.116718	0.170202	0.451263
460.987	0.138839	0.135622	0.131799	0.127865	0.117357	0.183425	0.511213
459.994	0.137891	0.134896	0.131652	0.127903	0.118662	0.199122	0.567413
459	0.136878	0.1344	0.131399	0.127907	0.120064	0.21745	0.62247
458.007	0.136237	0.133949	0.131537	0.128396	0.122834	0.243177	0.681676
457.013	0.135384	0.133598	0.131564	0.128815	0.125815	0.273336	0.732207
456.019	0.134665	0.133324	0.131894	0.129285	0.130323	0.311124	0.781703
454.986	0.133847	0.13296	0.131686	0.1302	0.135846	0.354297	0.822153
453.992	0.132681	0.132042	0.131377	0.130413	0.142494	0.399908	0.850752
452.997	0.131746	0.13105	0.13092	0.131503	0.151504	0.451302	0.872703
452.002	0.130279	0.130113	0.130252	0.13219	0.162378	0.502151	0.886118
451.007	0.128781	0.129106	0.129581	0.133505	0.177087	0.557063	0.894369
450.012	0.127474	0.128032	0.128847	0.135653	0.195819	0.609446	0.897371
449.017	0.126286	0.127085	0.128545	0.138037	0.218754	0.6586	0.895746
447.983	0.124641	0.125886	0.127861	0.141601	0.247906	0.704794	0.890237
446.987	0.123565	0.124963	0.127414	0.146346	0.281104	0.744646	0.881445
445.991	0.121868	0.123618	0.126847	0.152039	0.317019	0.774901	0.869526
444.995	0.120334	0.122595	0.126488	0.160214	0.361315	0.801419	0.853855
443.998	0.119126	0.121166	0.12627	0.170925	0.407917	0.820715	0.835135
443.002	0.117754	0.120226	0.126605	0.185011	0.458418	0.834342	0.813518
442.005	0.116421	0.119343	0.12728	0.203377	0.511456	0.842101	0.790934
441.008	0.115139	0.118283	0.128003	0.223585	0.562078	0.843965	0.770362
440.011	0.114166	0.117621	0.129598	0.250005	0.610628	0.842091	0.751969
439.014	0.113112	0.1166	0.132022	0.278327	0.654882	0.83558	0.736606
438.017	0.112013	0.116129	0.135404	0.313791	0.696321	0.823551	0.724607
436.981	0.111014	0.11565	0.140743	0.355696	0.735571	0.806086	0.717575
435.983	0.110311	0.115399	0.147354	0.398622	0.766032	0.786107	0.716388
434.985	0.10999	0.115529	0.155754	0.442319	0.790168	0.763373	0.71928
433.987	0.10934	0.11543	0.166969	0.48924	0.809668	0.736651	0.72561
432.989	0.10896	0.115938	0.180666	0.53584	0.82405	0.711549	0.736611
431.99	0.109091	0.116871	0.200012	0.585611	0.833444	0.685391	0.75221
430.992	0.109261	0.118104	0.222701	0.631577	0.837818	0.66374	0.769936
429.993	0.1096	0.119844	0.247463	0.671091	0.83612	0.646273	0.78804
428.994	0.110187	0.121978	0.278922	0.710514	0.827596	0.632204	0.807966
427.995	0.110236	0.124271	0.312798	0.743397	0.813225	0.6223	0.826294
426.995	0.11029	0.127392	0.352347	0.773212	0.79106	0.617183	0.844407
425.996	0.110287	0.131048	0.394607	0.796138	0.765808	0.616536	0.85991
424.996	0.11036	0.135581	0.435852	0.813523	0.740461	0.620156	0.871387
423.996	0.110408	0.141378	0.480577	0.8264	0.712253	0.627541	0.881375
422.996	0.110406	0.148851	0.524132	0.834445	0.684398	0.638472	0.888217
421.996	0.110983	0.159327	0.573155	0.837337	0.65432	0.653329	0.8928
420.996	0.111958	0.171885	0.616821	0.833312	0.629272	0.669148	0.89462
419.995	0.113133	0.186304	0.656056	0.824121	0.608359	0.685432	0.894599
418.995	0.115423	0.205337	0.694386	0.808456	0.588854	0.702627	0.893638
417.994	0.11896	0.227819	0.729709	0.786458	0.574017	0.720057	0.892426
416.993	0.123732	0.254552	0.761505	0.759879	0.563414	0.73667	0.891625
415.991	0.130327	0.286689	0.78913	0.731326	0.557529	0.750402	0.891178
414.99	0.138516	0.319418	0.810481	0.703144	0.557356	0.761416	0.893051
413.988	0.148718	0.355162	0.82755	0.675374	0.560763	0.770233	0.896436
412.987	0.16277	0.396223	0.840617	0.647047	0.569828	0.775913	0.902653
411.985	0.179803	0.439237	0.847347	0.622544	0.581821	0.778622	0.911121
410.983	0.201181	0.48369	0.848248	0.600114	0.597593	0.778797	0.922705
410.019	0.222676	0.52231	0.842037	0.583463	0.613192	0.77749	0.933347
409.017	0.249073	0.563462	0.83055	0.569301	0.630205	0.774446	0.947478
408.014	0.281544	0.606237	0.812492	0.558305	0.649377	0.770614	0.963827
407.011	0.316298	0.644525	0.789151	0.550371	0.66737	0.767056	0.9811
406.009	0.356661	0.683793	0.761063	0.547367	0.684374	0.764533	1.00108
405.005	0.39686	0.717773	0.732087	0.548004	0.698518	0.763312	1.01943
404.002	0.437323	0.74747	0.702893	0.552051	0.708602	0.763427	1.03688
402.999	0.483194	0.774525	0.67305	0.559808	0.716809	0.765138	1.05493
401.995	0.530044	0.796347	0.644704	0.570735	0.721595	0.769	1.07237
400.992	0.576482	0.81452	0.618392	0.584563	0.724373	0.776564	1.08944
399.988	0.620864	0.824953	0.594597	0.59933	0.724939	0.785455	1.10531
398.984	0.662865	0.82924	0.574765	0.614683	0.722837	0.796633	1.11996
398.018	0.701126	0.826859	0.558263	0.629396	0.720095	0.809066	1.13101
397.014	0.739532	0.819154	0.544401	0.644723	0.716939	0.82465	1.14182
396.009	0.773872	0.805529	0.533731	0.658691	0.713037	0.841104	1.15052
395.004	0.803577	0.786235	0.527271	0.67093	0.710021	0.859327	1.15782
394	0.826061	0.766359	0.524254	0.67941	0.706947	0.875847	1.16258
392.995	0.845174	0.742198	0.525836	0.686346	0.705591	0.894362	1.16614
391.989	0.860657	0.71468	0.530453	0.69034	0.705162	0.914153	1.16875
390.984	0.867997	0.690528	0.53783	0.691269	0.706693	0.930414	1.16995
390.017	0.871339	0.665454	0.548388	0.691412	0.710103	0.945991	1.1719
389.012	0.868898	0.639602	0.561035	0.690221	0.716119	0.962611	1.17281
388.006	0.860236	0.616182	0.575682	0.688313	0.725309	0.976795	1.17445
387	0.845903	0.594453	0.590446	0.686078	0.736618	0.989268	1.17513
385.994	0.827886	0.57454	0.60449	0.683494	0.749616	0.999826	1.17797
384.988	0.804606	0.556253	0.618225	0.681781	0.765663	1.00805	1.18072
383.981	0.778264	0.541544	0.629879	0.680671	0.782094	1.0141	1.18497
383.013	0.752271	0.529483	0.639483	0.680277	0.799114	1.02092	1.18842
382.007	0.722581	0.520123	0.646985	0.68136	0.817784	1.02508	1.19395
381	0.694544	0.514038	0.651731	0.683429	0.836624	1.02762	1.19954
379.993	0.66727	0.511194	0.655187	0.686584	0.855777	1.02956	1.20782
378.985	0.642102	0.512448	0.656016	0.692919	0.874872	1.03072	1.21876
378.017	0.621036	0.517065	0.656084	0.701071	0.892712	1.0324	1.22929
377.009	0.604443	0.52305	0.65514	0.710464	0.907771	1.03276	1.2396
376.002	0.590098	0.532443	0.6544	0.722494	0.923286	1.03421	1.25188
374.994	0.579579	0.543657	0.653083	0.736506	0.937171	1.03579	1.26618
373.986	0.572971	0.55612	0.653393	0.752724	0.949648	1.03785	1.28112
373.017	0.568963	0.567484	0.654335	0.770002	0.958872	1.04099	1.29777
372.008	0.568702	0.579628	0.654904	0.786157	0.966783	1.04411	1.30947
371	0.568699	0.589445	0.656918	0.802434	0.974478	1.04964	1.32746
369.991	0.571662	0.599439	0.659309	0.821995	0.982385	1.05378	1.34143
368.983	0.576384	0.608588	0.66253	0.840015	0.989158	1.05836	1.35518
368.013	0.584311	0.616797	0.667793	0.857306	0.990626	1.06403	1.37257
367.003	0.594341	0.622894	0.675142	0.873695	0.994186	1.07392	1.38704
365.994	0.604164	0.627657	0.685117	0.888428	0.995384	1.08328	1.40779
364.985	0.61807	0.633264	0.696914	0.903892	0.999424	1.09414	1.42775
364.014	0.629948	0.635823	0.708722	0.916819	1.00091	1.10335	1.44134
363.005	0.644078	0.640267	0.724842	0.931593	1.00422	1.11663	1.45737
361.995	0.657803	0.644397	0.742365	0.942241	1.00653	1.12935	1.46991
360.985	0.669633	0.648481	0.75923	0.951251	1.00766	1.14403	1.48419
360.014	0.68303	0.652101	0.777771	0.960687	1.00901	1.15792	1.49878
359.004	0.694537	0.657085	0.797681	0.967591	1.01322	1.17289	1.51729
357.993	0.705938	0.662104	0.81985	0.976885	1.01686	1.19018	1.53246
356.983	0.712784	0.667361	0.836	0.980072	1.02151	1.20262	1.54734
356.011	0.721623	0.673232	0.854156	0.986346	1.02816	1.21928	1.55508
355	0.728072	0.680652	0.871787	0.988464	1.03578	1.23489	1.58164
353.99	0.734516	0.689842	0.887895	0.992278	1.04441	1.25358	1.59016
353.017	0.738642	0.698546	0.901953	0.99487	1.05317	1.26866	1.59209
352.006	0.743358	0.711	0.914391	0.996434	1.06327	1.28578	1.61126
350.995	0.746078	0.723957	0.929953	0.99795	1.07595	1.30531	1.62771
349.983	0.74946	0.738075	0.939729	1.00173	1.08263	1.32069	1.62993
349.011	0.753359	0.752965	0.946424	1.00403	1.1005	1.33692	1.64025
347.999	0.761444	0.772593	0.961702	1.00942	1.11612	1.35663	1.65646
346.987	0.769639	0.791678	0.970292	1.01428	1.12631	1.37123	1.66281
346.014	0.776173	0.809431	0.97766	1.01695	1.14109	1.38305	1.68356
345.002	0.786648	0.829014	0.984384	1.0236	1.15647	1.39927	1.69208
343.989	0.796188	0.846671	0.990959	1.03173	1.17143	1.41507	1.69712
343.016	0.810378	0.867232	0.995854	1.03877	1.18789	1.4368	1.70531
342.003	0.82603	0.883981	1.00196	1.05141	1.20439	1.44786	1.72952
340.991	0.839314	0.900064	1.00431	1.0618	1.2234	1.45189	1.7432
340.017	0.856407	0.919201	1.00811	1.07468	1.24106	1.47127	1.76166
339.004	0.876867	0.932327	1.01267	1.08904	1.26196	1.48607	1.77919
337.991	0.89485	0.947083	1.01607	1.10291	1.28081	1.4863	1.79523
337.016	0.913753	0.961858	1.01575	1.11378	1.29546	1.5027	1.80727
336.003	0.934942	0.975176	1.02587	1.12788	1.31771	1.51277	1.83264
334.989	0.953135	0.986554	1.0268	1.14253	1.33159	1.51756	1.85721
334.015	0.973277	0.997935	1.03215	1.15876	1.34796	1.52747	1.87869
333.001	0.992268	1.00803	1.03811	1.17299	1.36935	1.54374	1.88934
331.987	1.00985	1.01609	1.04453	1.18817	1.3829	1.55149	1.91791
331.012	1.0249	1.02397	1.05367	1.20293	1.40325	1.56771	1.91477
329.998	1.04294	1.03067	1.06689	1.22201	1.41391	1.57231	1.95436
328.983	1.0592	1.04065	1.07289	1.23848	1.42659	1.58744	1.94895
328.008	1.07178	1.04598	1.08412	1.25593	1.44245	1.60113	1.98916
326.993	1.08695	1.05193	1.09455	1.27326	1.45145	1.61349	2.01324
326.018	1.09605	1.05717	1.10628	1.29002	1.45813	1.62268	2.0255
325.003	1.10782	1.06235	1.11768	1.30608	1.46747	1.63832	2.04285
323.988	1.11819	1.06872	1.13125	1.32236	1.47851	1.6591	2.05941
323.012	1.12949	1.07461	1.14102	1.33919	1.48429	1.6653	2.07116
321.996	1.14525	1.08234	1.15957	1.35666	1.49329	1.68438	2.06927
320.981	1.15901	1.09109	1.17616	1.37192	1.49784	1.70714	2.1079
320.004	1.18395	1.10952	1.19291	1.38827	1.50673	1.72503	2.13322
318.989	1.21162	1.13526	1.21211	1.40183	1.51984	1.73418	2.14206
318.012	1.25175	1.16836	1.23549	1.41997	1.52988	1.74772	2.14043
316.996	1.3121	1.22144	1.26488	1.43601	1.53803	1.76231	2.17777
316.019	1.3704	1.27682	1.29339	1.44896	1.54537	1.78708	2.18626
315.003	1.4384	1.33831	1.32689	1.46807	1.55635	1.79084	2.19814
313.987	1.49469	1.38969	1.35704	1.48034	1.56641	1.82179	2.22976
313.009	1.54088	1.42889	1.38384	1.49029	1.57623	1.83049	2.25462
311.993	1.5548	1.44366	1.40696	1.50013	1.5952	1.84227	2.25807
311.015	1.54513	1.43868	1.4189	1.50553	1.60739	1.85972	2.26731
309.999	1.51491	1.41955	1.42802	1.51942	1.62388	1.88231	2.30048
308.982	1.47523	1.39296	1.43506	1.5262	1.63753	1.90229	2.32521
308.004	1.43289	1.36784	1.44237	1.5319	1.65683	1.91471	2.36365
306.987	1.39173	1.34345	1.44347	1.54308	1.67275	1.9291	2.34245
306.008	1.36493	1.32551	1.45506	1.54563	1.68992	1.94568	2.40498
304.991	1.34453	1.31753	1.46648	1.55806	1.70889	1.97437	2.43372
304.013	1.3319	1.31912	1.47521	1.57474	1.73915	1.98835	2.46642
302.995	1.32812	1.32582	1.48983	1.58902	1.75622	2.01365	2.47523
302.016	1.33157	1.33458	1.5035	1.60355	1.78015	2.0393	2.51388
300.998	1.33487	1.34902	1.51645	1.62289	1.81175	2.06854	2.56121
299.98	1.3506	1.36804	1.53508	1.64287	1.82652	2.1054	2.56189
299.002	1.36691	1.38939	1.55245	1.66842	1.85898	2.13721	2.59491
297.983	1.38959	1.41741	1.5773	1.6988	1.88755	2.16122	2.68198
297.004	1.41175	1.44501	1.59748	1.72302	1.91398	2.18825	2.67676
295.986	1.43834	1.47559	1.62155	1.75307	1.94713	2.22552	2.72669
295.006	1.47383	1.51311	1.65027	1.79015	1.97159	2.27555	2.77945
293.987	1.50439	1.54701	1.67893	1.82262	2.00347	2.3131	2.76679
293.008	1.54363	1.58408	1.70592	1.85231	2.03972	2.3457	2.80479
291.989	1.58702	1.6238	1.73936	1.89324	2.07276	2.38474	2.82739
291.009	1.62431	1.65889	1.76572	1.9279	2.11102	2.42364	2.85182
289.99	1.66534	1.69313	1.79788	1.9587	2.13824	2.45147	2.89898
289.01	1.71028	1.72811	1.82871	1.99712	2.18415	2.50058	2.94196
287.99	1.75917	1.76828	1.8729	2.04768	2.22813	2.53614	3.06273
287.01	1.80765	1.80712	1.9065	2.07338	2.26007	2.61294	3.02981
285.99	1.85559	1.84721	1.94095	2.12148	2.30507	2.65874	3.11248
285.01	1.90798	1.88123	1.98796	2.15793	2.34637	2.69806	3.11252
283.99	1.95287	1.91732	2.02037	2.18636	2.36279	2.70391	3.21421
283.009	1.98643	1.93714	2.04962	2.22001	2.38569	2.72798	3.42233
281.989	1.99871	1.9473	2.05567	2.23674	2.41247	2.70724	3.13774
281.008	1.97578	1.90478	2.02467	2.21157	2.36694	2.73075	3.39274
279.988	1.8826	1.81168	1.93079	2.08847	2.24902	2.63648	3.11314
279.006	1.68016	1.58585	1.71016	1.89038	2.05063	2.44258	2.94207
277.986	1.19072	1.10754	1.21979	1.3916	1.62709	1.84459	2.3525
277.004	0.507411	0.412064	0.521038	0.725326	0.876276	1.13826	1.50414
275.984	-0.267732	-0.354456	-0.237211	-0.105257	0.152384	0.347581	0.973189
275.002	-0.518129	-0.655039	-0.479206	-0.361478	-0.141845	0.125389	0.592149
273.981	-0.603727	-0.736224	-0.58377	-0.42086	-0.238753	0.0604748	0.337151
272.999	-0.78098	-0.885177	-0.74609	-0.586047	-0.362093	-0.045476	0.38382
272.017	-0.642776	-0.776543	-0.635591	-0.366221	-0.171773	0.0409064	0.433365
270.996	-0.574053	-0.6992	-0.557476	-0.373932	-0.112605	0.134209	0.591102
270.014	-0.503494	-0.597924	-0.410564	-0.25255	-0.0626751	0.469093	10
268.992	-0.578933	-0.6388	-0.533656	-0.375777	-0.136065	0.564591	0.308723
268.01	-0.787091	-0.843529	-0.704951	-0.584175	-0.397563	0.298721	0.847581
266.988	-0.707942	-0.759832	-0.658817	-0.479059	-0.278176	0.0124716	0.0266471
266.006	-0.514242	-0.552929	-0.409478	-0.310344	-0.0797125	0.0988139	0.337326
264.984	-0.591789	-0.77957	-0.548679	-0.44962	-0.183272	0.292683	0.738023
264.001	-0.573397	-0.688891	-0.495496	-0.378495	-0.0593481	-0.0743243	0.215489
263.018	-0.521457	-0.627888	-0.492956	-0.312674	-0.296309	1.13235	0.309335
261.996	-0.427006	-0.526063	-0.35268	-0.223098	0.076969	0.388014	0.591467
261.013	-0.879316	-0.955421	-0.813769	-0.609422	-0.3948	0.069204	0.262128
259.99	-0.706195	-0.805154	-0.688865	-0.472927	-0.289516	-0.0872157	0.502206
259.007	-0.466871	-0.572674	-0.449922	-0.0790844	0.0505066	0.459946	0.328752
257.984	-0.442836	-0.485611	-0.361951	-0.417374	-0.138706	0.0287643	1.05129
257.001	-0.588413	-0.58958	-0.615873	-0.192956	-0.243891	-0.0143086	-0.343737
256.017	-0.284808	-0.412855	-0.385412	-0.09953	-0.0449721	0.153901	0.0517364
254.994	-0.583029	-0.642429	-0.537012	-0.203547	-0.284349	0.176654	0.290187
254.01	-0.799047	-0.830679	-0.857916	-0.498594	-0.375382	-0.488466	-0.470981
252.987	-0.622533	-0.745662	-0.613213	-0.246891	-0.235164	0.0563512	0.619864
252.003	-0.49691	-0.674224	-0.438121	-0.276809	-0.180324	-0.099008	0.00829286
251.019	-0.552437	-0.66832	-0.540788	-0.161428	0.0336111	-0.134343	-0.301743
249.996	-0.751427	-0.882825	-0.507	-0.383056	0.00185348	-0.0669134	-0.164486
249.011	-0.145941	-0.216312	0.0103763	0.261863	0.316505	0.930421	0.719987
247.988	-0.459167	-0.464193	-0.173198	0.0396791	0.50221	0.369765	0.540865
247.003	-0.360964	-0.447641	-0.205497	0.0263733	0.179189	0.139255	0.24636
246.019	-0.221297	-0.134633	0.054592	0.22228	0.640979	0.51323	0.304986
244.995	-0.0366202	-0.117927	0.146617	0.276206	0.226537	0.124758	0.303168
244.01	-0.159094	0.0817957	0.084268	0.468117	0.457725	0.254119	0.803215
242.986	-0.143004	-0.204232	0.261116	0.518155	0.698798	0.354078	0.269774
242.001	-0.196183	-0.20177	0.00602228	0.343172	0.0262023	0.654939	1.04601
241.016	0.160217	0.0555591	-0.0119374	0.938297	0.286486	0.743948	0.488337
239.992	-0.228774	-0.172669	0.175995	0.76916	0.160879	0.990041	0.0707143
239.006	0.112935	0.667661	0.521457	0.274517	0.137611	0.704477	0.724347
237.982	0.222597	0.224009	0.255424	0.188895	0.411332	0.581879	0.614087
236.996	0.24275	0.25204	0.629749	0.284924	0.364304	0.867221	0.45389
236.011	0.358733	0.225784	0.631855	0.723099	0.477661	10	0.226336
234.986	-0.0738517	0.0148466	-0.178789	-0.0524265	0.251226	-0.266195	0.0459777
234	0.0407711	0.00123727	1.38867	0.770174	-0.189677	10	-0.0541966
233.015	-0.226004	-0.351595	-0.0998695	10	-0.244247	-0.0510776	-0.000490676
231.989	0.386025	0.169728	0.179168	10	0.074696	0.215846	1.834
231.003	10	0.148725	-0.316042	-0.0461251	-0.103679	0.381149	0.141444
230.017	0.296847	0.144379	0.334361	-0.189683	0.519856	0.197062	0.559646
228.992	0.134935	0.365226	0.545517	0.187877	0.560206	0.443801	0.447447
228.006	-0.0409536	0.376566	0.15261	0.350866	0.402631	0.327886	0.180267
227.02	0.216212	0.453149	0.37083	0.24317	0.278391	0.290767	0.511045
225.994	-0.00345746	0.184886	0.0839588	0.0777656	0.186657	0.182631	0.122961
225.007	0.00147744	0.226197	0.188704	0.421844	0.249103	0.176316	0.196359
223.981	0.0246248	0.162019	0.381654	0.0984369	0.0810755	0.174199	0.151685
222.995	0.0467835	0.0228718	0.00462366	0.0625409	0.22031	0.0131909	0.0711945
222.008	0.0323653	0.236941	0.0892779	0.0369904	0.14828	0.165379	0.222942
220.982	0.264368	0.0761673	0.0025138	-0.00120296	-0.0296654	0.0809643	0.0451987
219.995	0.0682087	0.00572841	0.106295	-0.00411577	0.131886	0.267779	0.144455
219.008	0.0696905	0.343358	0.336205	0.225722	0.0626724	0.293051	0.352328
217.982	0.00340137	0.107678	0.0912536	0.197815	0.133987	0.112173	0.00970417
216.995	0.149395	0.0416631	0.207967	0.138392	0.249898	0.0589307	0.205909
216.007	0.225066	0.226253	0.547748	0.353355	0.293967	0.734142	0.437175
214.981	0.197235	0.100855	0.255874	-0.0184145	0.301833	0.310612	0.349892
213.993	0.226076	0.390587	0.21667	0.373703	0.329788	0.295448	0.338083
213.006	-0.0379603	-0.0457642	0.244276	0.0550084	-0.0977604	-0.112653	-0.0462936
212.018	0.218809	0.0926713	0.183897	0.236559	0.269815	0.177101	0.0386058
210.991	0.199624	0.136479	0.287367	0.102231	0.129364	0.247849	0.108926
210.004	0.278673	0.258794	0.128645	0.232358	0.00690528	0.268794	0.0991298
209.016	0.087875	0.136626	0.10998	0.122632	0.255505	0.115155	0.124164
207.988	-0.0507569	0.139191	0.1855	0.144235	0.0122036	-0.0150043	0.211846
207.001	0.0981632	0.145282	0.123208	0.0700134	0.212584	0.241394	0.562248
206.013	0.0826261	0.189569	0.0875944	0.221032	0.156439	0.192676	0.228831
204.985	0.297145	0.187713	0.0982064	0.166982	0.282956	0.106758	0.191392
203.997	0.216415	0.0655418	0.176059	0.151774	0.153023	0.203386	0.210089
203.009	0.292944	0.208572	0.166859	0.271318	0.213838	0.206088	0.123801
201.981	0.0470592	0.0770973	0.113314	0.143321	0.137103	0.207803	0.100611
200.992	0.0263026	0.133371	0.145168	0.202948	0.247608	0.160603	0.144697
200.004	-0.00411054	0.187883	0.031997	0.045335	0.24471	0.281894	0.292244

## Sheet: Figure 3
Figure 3a: QD-450 nm 400 nm pump-TAS							Figure 3b: QD-450-AZ nm 600 nm pump-TAS									Figure 3c,3d: QD-450-AZ nm 400 nm pump-TAS
Wavelength(nm)	0 ps	2 ps	0.6 ns	3.1 ns	7.7 ns		Wavelength(nm)	0 ps	2 ps	20 ps	0.2 ns	0.78 ns	3.3 ns	5.8 ns		Wavelength(nm)	0 ps	2 ps	11 ps	32 ps	0.1 ns	0.5 ns	2 ns
367.736	-1.66364e-05	0.00249	0.00227	0.002	0.00172		367.736	-4.7e-05	0.00171	0.0024	0.00281	0.00215	0.000902	0.00054125		333.388	0.000116909	0.000470333	0.00101	0.000590382	-6.93478e-05	0.000376632	0.00111
368.884	1.65455e-05	0.0026	0.00243	0.00223	0.00175		368.884	3.18182e-05	0.00188	0.00251	0.00298	0.00229	0.00108	0.000564		334.531	0.000117727	0.000991632	0.000814269	0.000505528	0.00102	0.00122	0.000850273
370.032	5.19091e-05	0.00265	0.00248	0.00222	0.00153		370.032	-3.5e-05	0.00182	0.00251	0.00296	0.00221	0.00104	0.00069425		335.673	-6.19091e-05	0.000876105	0.00103	0.000742139	0.000394458	0.0005978	0.000865364
371.18	2.99091e-05	0.00263	0.00241	0.00215	0.00188		371.18	-5e-06	0.00189	0.00259	0.0031	0.00224	0.00106	0.000563167		336.816	0.000162364	0.000657842	0.000633154	0.000458444	9.0375e-05	0.00040445	0.000133773
372.328	-1.08182e-05	0.00256	0.00247	0.00219	0.00191		372.328	-9.09091e-07	0.00221	0.00283	0.00334	0.0025	0.00115	0.000697333		337.959	8.09091e-05	0.000571632	0.000357962	0.000292222	0.000260708	3.34e-05	0.000654182
373.477	5.09091e-06	0.00259	0.00253	0.00217	0.0019		373.477	-3.15455e-05	0.00209	0.00279	0.00315	0.00238	0.000994882	0.000616333		339.102	-0.000108636	0.000540789	0.000296654	-0.000122111	-0.000349	5.8e-05	0.000336455
374.625	2.33636e-05	0.00236	0.00238	0.00212	0.00206		374.625	1.16364e-05	0.00215	0.00278	0.00309	0.00234	0.00106	0.00068575		340.245	-1.98182e-05	0.000453842	-1.52692e-05	-0.000138806	0.000109208	4.9e-06	0.000199273
375.774	2.02727e-05	0.00224	0.00237	0.00206	0.00196		375.774	-1e-05	0.00226	0.00284	0.00309	0.00222	0.001	0.00061975		341.388	0.000192545	0.000873895	0.000411615	0.000336806	0.000330792	4.26e-05	0.000352091
376.923	1e-06	0.00205	0.00226	0.00197	0.00183		376.923	1.38182e-05	0.00228	0.00272	0.003	0.00222	0.00103	0.00059875		342.532	2.84545e-05	0.000569895	0.000372269	0.000332333	9.6e-05	9.695e-05	0.0001925
378.072	1.24545e-05	0.00169	0.00196	0.00175	0.00154		378.072	6.36364e-06	0.00216	0.0026	0.00282	0.00202	0.000949529	0.000506833		343.676	-3.74545e-05	0.000370105	0.000278269	0.000124944	0.00017625	4.36e-05	-8.63182e-05
379.221	-1.7e-05	0.00153	0.00186	0.00162	0.00138		379.221	-1.97273e-05	0.00228	0.00268	0.00271	0.00195	0.000939706	0.000561917		344.82	0.000104545	0.000129263	0.000159577	0.000108056	7.65417e-05	-9.48e-05	1.8e-05
380.371	-6e-06	0.00114	0.00156	0.00137	0.0012		380.371	-8.54545e-06	0.00231	0.0026	0.00249	0.00177	0.000838941	0.00051075		345.964	5.75455e-05	8.45263e-05	6.33462e-05	0.000126194	6.725e-05	0.0003111	0.000118
381.521	5.72727e-06	0.000747579	0.00125	0.00113	0.00107		381.521	7.09091e-06	0.00228	0.0024	0.00219	0.00151	0.000698412	0.000397917		347.108	0.000163364	-9.78947e-05	0.000106769	0.000117389	0.000197042	0.0001554	1.95909e-05
382.67	3.01818e-05	0.000394789	0.000953114	0.000814	0.000656		382.67	3e-06	0.00229	0.00224	0.00187	0.00125	0.000617882	0.00031775		348.253	-0.000113455	-0.000207211	-7.23077e-06	-2.03333e-05	0.000156667	0.00010405	0.000109636
383.82	2.39091e-05	-4.62105e-05	0.000574629	0.000514067	0.000379		383.82	-2.96364e-05	0.00231	0.00213	0.00152	0.00107	0.000521765	0.000306167		349.397	-0.000166273	-0.000195105	-4.56538e-05	-8.58333e-06	0.000115375	0.00012245	0.000271545
384.971	-1.32727e-05	-0.000398316	0.000214771	0.000213067	0.000132		384.971	-2.80909e-05	0.00233	0.00196	0.00124	0.000803214	0.000489059	0.000318333		350.542	5.67273e-05	-0.000203895	-0.000178308	-0.000123944	-0.000158125	5.895e-05	0.000104591
386.121	1.36364e-05	-0.000797053	-0.000117886	-6.81333e-05	-3.1e-05		386.121	-2.33636e-05	0.00225	0.00175	0.000782043	0.000392	0.000243294	0.0002095		351.687	-2.3e-05	-0.000126053	3.96538e-05	3.7e-05	-5.10417e-05	0.0001422	0.0001975
387.272	-1.72727e-05	-0.00122	-0.000516057	-0.000420467	-0.000409		387.272	1.03636e-05	0.00218	0.00149	0.00043387	9.57143e-05	0.000111765	0.000144583		352.832	-6.41818e-05	-0.000105263	-1.00769e-05	-0.000106972	-5.87917e-05	9.18e-05	8.63182e-05
388.422	1.71818e-05	-0.0016	-0.000844457	-0.000745333	-0.000551		388.422	8.18182e-07	0.00215	0.00131	7.5913e-05	-0.000110214	4.75882e-05	5.85e-05		353.978	-6.2e-05	0.000104684	-1.40769e-05	-5.96944e-05	9.16667e-05	0.0001621	0.000202045
389.573	2.91818e-05	-0.00184	-0.00111	-0.0009986	-0.000754		389.573	3.54545e-06	0.0022	0.00118	-0.000260043	-0.000365286	-0.000136118	-2.58333e-06		355.123	-8.54545e-06	2.66316e-05	5.46154e-05	-1.78333e-05	0.00015325	0.0001453	0.000190727
390.724	2.29091e-05	-0.00212	-0.00136	-0.00116	-0.000936		390.724	-2.71818e-05	0.00209	0.000992591	-0.000475565	-0.000606071	-0.000193941	-5.65833e-05		356.269	-2.83636e-05	0.000249526	0.000268385	0.000219639	0.000229417	0.00027435	0.000307273
391.876	2.65455e-05	-0.00218	-0.00144	-0.00129	-0.00114		391.876	3.90909e-06	0.0021	0.000937909	-0.000656522	-0.000755143	-0.000228353	-0.00013025		357.415	-2.72727e-05	0.000384053	0.000327692	0.000306	0.000331167	0.0003446	0.000282
393.027	1.52727e-05	-0.0023	-0.00152	-0.00133	-0.00116		393.027	-2.12727e-05	0.00205	0.000856091	-0.000771217	-0.000881643	-0.000323	-0.000153083		358.561	-1.85455e-05	0.000643053	0.000626769	0.000620917	0.000513083	0.00044065	0.000382955
394.179	8.09091e-06	-0.00223	-0.00145	-0.00126	-0.00103		394.179	-2.90909e-06	0.00218	0.000958091	-0.000756174	-0.000831571	-0.000325412	-0.00013775		359.707	-9.63636e-06	0.000920947	0.000903154	0.000761611	0.000684708	0.0003885	0.000392545
395.331	4.04545e-05	-0.00197	-0.00119	-0.00104	-0.000882		395.331	-1.50909e-05	0.00221	0.00106	-0.00061087	-0.000721286	-0.000327882	-0.00017		360.854	-4.47273e-05	0.00113	0.000964923	0.000853528	0.000681667	0.0005565	0.000414182
396.483	2.68182e-05	-0.00156	-0.000724314	-0.0006196	-0.000467		396.483	-7e-06	0.00228	0.00121	-0.000310087	-0.000572214	-0.000243647	-9.86667e-05		362	-8.24545e-05	0.0014	0.00127	0.00111	0.000855958	0.00071825	0.000563364
397.635	2.3e-05	-0.00101	-0.000268171	-0.0002276	-0.0002		397.635	9.90909e-06	0.00237	0.00142	6.31739e-05	-0.000221357	-0.000131941	-5.83333e-05		363.147	-1.85455e-05	0.00175	0.00158	0.00135	0.00104	0.00081575	0.000670409
398.787	1.82727e-05	-0.000304316	0.000480057	0.0003932	0.000393		398.787	-2.02727e-05	0.00246	0.00175	0.00063287	0.000203857	7.21176e-05	3.44167e-05		364.294	-3.33636e-05	0.00197	0.00182	0.00152	0.00121	0.00086715	0.000657273
399.94	2.71818e-05	0.000503526	0.00122	0.00109	0.000883		399.94	-2.8e-05	0.00261	0.0022	0.00136	0.000731714	0.000311824	0.000187417		365.441	-1.96364e-05	0.00214	0.00198	0.00166	0.00121	0.0009334	0.000726409
401.092	1.50909e-05	0.0014	0.00202	0.00178	0.0014		401.092	-9.63636e-06	0.00282	0.00274	0.00215	0.00134	0.000557471	0.000307417		366.589	2.27273e-06	0.00229	0.00209	0.00178	0.00136	0.0009282	0.000759545
402.245	-4.54545e-07	0.00252	0.003	0.00269	0.00229		402.245	-3.90909e-06	0.00298	0.00325	0.00306	0.00205	0.000834706	0.000469583		367.736	9.09091e-07	0.0024	0.00217	0.00185	0.00139	0.00104	0.000761455
403.398	1.27273e-05	0.00359	0.00393	0.00356	0.00302		403.398	-1.63636e-05	0.00313	0.00377	0.00399	0.00278	0.00115	0.000616083		368.884	-1.26364e-05	0.00258	0.00231	0.00195	0.00149	0.00101	0.000761136
404.552	2.55455e-05	0.0049	0.00511	0.00458	0.00392		404.552	-4.90909e-06	0.00326	0.00437	0.00499	0.00357	0.00148	0.000785417		370.032	1.52727e-05	0.0027	0.00243	0.00203	0.00152	0.00106	0.000787682
405.705	2.80909e-05	0.00596	0.00602	0.00536	0.00444		405.705	9.18182e-06	0.00344	0.00495	0.00598	0.00432	0.0018	0.0009675		371.18	-1.42727e-05	0.00277	0.00252	0.0021	0.00159	0.00114	0.000824273
406.859	1.06364e-05	0.00706	0.00693	0.00622	0.00529		406.859	-6.90909e-06	0.00356	0.00545	0.00685	0.00501	0.0021	0.00113		372.328	-1.39091e-05	0.00266	0.00243	0.00204	0.00152	0.00112	0.000834727
408.012	1.41818e-05	0.00792	0.00769	0.0069	0.0059		408.012	5.72727e-06	0.00369	0.00589	0.00762	0.0056	0.00239	0.00127		373.477	-2.37273e-05	0.00272	0.00252	0.00212	0.0016	0.00113	0.000872091
409.166	1.76364e-05	0.00852	0.00818	0.00738	0.00629		409.166	5.45455e-06	0.00383	0.00635	0.00836	0.00623	0.00264	0.00142		374.625	2.30909e-05	0.0027	0.00253	0.00215	0.00164	0.00118	0.000861409
410.321	9.09091e-06	0.00899	0.00852	0.0077	0.00658		410.321	2.54545e-06	0.00381	0.00647	0.00863	0.00645	0.00272	0.00145		375.774	2.81818e-06	0.00261	0.00249	0.00212	0.00161	0.0012	0.000915
411.475	1.2e-05	0.00899	0.00844	0.00757	0.0066		411.475	-7.27273e-06	0.00383	0.00655	0.0088	0.00659	0.00284	0.00155		376.923	9.36364e-06	0.00236	0.00229	0.00192	0.00147	0.00109	0.000803773
412.629	1.10909e-05	0.00876	0.00817	0.00737	0.00628		412.629	-1.81818e-06	0.00383	0.00653	0.00874	0.00662	0.00288	0.00157		378.072	-1.02727e-05	0.00221	0.00215	0.00185	0.00144	0.00106	0.000809636
413.784	1.64545e-05	0.00804	0.00754	0.0068	0.00584		413.784	7.09091e-06	0.00376	0.00629	0.00834	0.00629	0.00277	0.00152		379.221	2.18182e-06	0.00198	0.00196	0.0017	0.00133	0.00095305	0.000772409
414.939	1.81818e-06	0.00709	0.00661	0.00596	0.0051		414.939	-7.09091e-06	0.00362	0.00581	0.00754	0.00569	0.00253	0.00139		380.371	-5.27273e-06	0.00166	0.00175	0.00151	0.00119	0.00090845	0.000705182
416.094	1.21818e-05	0.0057	0.00531	0.00478	0.00411		416.094	-6.90909e-06	0.00349	0.00532	0.00666	0.00503	0.00228	0.00128		381.521	1.09091e-06	0.00137	0.00152	0.00136	0.00109	0.0008473	0.000699182
417.249	9.09091e-06	0.00411	0.00393	0.00355	0.00303		417.249	4.54545e-06	0.00328	0.0046	0.00542	0.0041	0.00189	0.00108		382.67	7.27273e-06	0.000983579	0.00121	0.00111	0.000924375	0.00073245	0.000595773
418.405	-9.09091e-07	0.00211	0.00221	0.00201	0.00177		418.405	-9.81818e-06	0.00304	0.00377	0.00401	0.003	0.00145	0.000851917		383.82	4.81818e-06	0.000520263	0.000820923	0.000780528	0.000696	0.00058565	0.000502955
419.56	5.18182e-06	9.57895e-05	0.000469943	0.000476133	0.000408		419.56	-5.45455e-07	0.00279	0.00284	0.00242	0.00177	0.000932176	0.000609833		384.971	-2.66364e-05	7.2e-05	0.000464231	0.000460917	0.000479333	0.000428	0.000382864
420.716	-7.63636e-06	-0.00191	-0.00121	-0.00104	-0.000908		420.716	-6.36364e-06	0.00255	0.00196	0.000867826	0.000554857	0.000429471	0.000305417		386.121	-8.36364e-06	-0.000403105	7.84615e-05	0.00017275	0.000258333	0.0003082	0.000310318
421.872	6.63636e-06	-0.004	-0.0029	-0.00252	-0.00224		421.872	1e-05	0.00228	0.00101	-0.000734478	-0.000687857	-0.000101824	2.79167e-05		387.272	-2.45455e-06	-0.000854737	-0.000276654	-0.000138361	7.19583e-05	0.00017825	0.000217182
423.028	1.81818e-06	-0.00592	-0.0044	-0.00389	-0.00328		423.028	-9.09091e-07	0.00205	0.000148	-0.00222	-0.00187	-0.000601412	-0.000218167		388.422	1.27273e-05	-0.0012	-0.000597423	-0.000367083	-9.6125e-05	9.6e-05	0.000179136
424.184	2.54545e-06	-0.00754	-0.00568	-0.005	-0.00429		424.184	-1.33636e-05	0.00183	-0.0006555	-0.00362	-0.00297	-0.00106	-0.0004625		389.573	-4.81818e-06	-0.00153	-0.000855077	-0.000581194	-0.00025325	-3.39e-05	0.000109364
425.341	6e-06	-0.00893	-0.00675	-0.00592	-0.00507		425.341	-5.45455e-06	0.00166	-0.00132	-0.00476	-0.00387	-0.00146	-0.0006795		390.724	-4.18182e-06	-0.00187	-0.00115	-0.000813056	-0.000407417	-0.0001392	2.92727e-05
426.498	7.09091e-06	-0.00999	-0.00752	-0.00668	-0.0057		426.498	-3.63636e-06	0.00149	-0.00196	-0.00579	-0.00471	-0.00184	-0.000869		391.876	4.36364e-06	-0.00207	-0.00129	-0.000912722	-0.000498292	-0.0001573	2.06364e-05
427.654	3e-06	-0.01082	-0.00819	-0.00724	-0.00611		427.654	-8e-06	0.00133	-0.00244	-0.00668	-0.00538	-0.00212	-0.00104		393.027	-3.72727e-06	-0.00226	-0.00144	-0.00102	-0.000574875	-0.0002272	-3.43182e-05
428.811	6.72727e-06	-0.0113	-0.00858	-0.00759	-0.00649		428.811	2.27273e-06	0.00121	-0.00282	-0.00729	-0.00585	-0.00239	-0.00116		394.179	-8.27273e-06	-0.0022	-0.00139	-0.000977722	-0.000545917	-0.0001978	-3.33182e-05
429.969	3.90909e-06	-0.01175	-0.00902	-0.00797	-0.00674		429.969	-1.27273e-06	0.00107	-0.0032	-0.00796	-0.00639	-0.00259	-0.00129		395.331	1.87273e-05	-0.00209	-0.00126	-0.000854056	-0.000415583	-0.00011505	4.57727e-05
431.126	7.90909e-06	-0.012	-0.00935	-0.00823	-0.00702		431.126	1.72727e-06	0.000976632	-0.00358	-0.00852	-0.00687	-0.00278	-0.00141		396.483	3.63636e-07	-0.00178	-0.000946192	-0.000611833	-0.000238625	-9.5e-07	0.000138864
432.284	1.81818e-06	-0.01223	-0.00969	-0.00859	-0.00728		432.284	-6.18182e-06	0.000874263	-0.00394	-0.0091	-0.00731	-0.00297	-0.0015		397.635	2.09091e-05	-0.00149	-0.000624692	-0.000336583	-2.22917e-05	8.815e-05	0.000183682
433.441	3.72727e-06	-0.01252	-0.01012	-0.00897	-0.00764		433.441	-5.72727e-06	0.000747474	-0.00434	-0.0097	-0.00775	-0.00319	-0.00161		398.787	2.25455e-05	-0.000974421	-0.000116	9.39444e-05	0.000275375	0.00024515	0.000292
434.599	-2.72727e-07	-0.01301	-0.01074	-0.00953	-0.00816		434.599	-1.72727e-06	0.000583842	-0.00482	-0.01046	-0.00834	-0.00343	-0.00175		399.94	2.61818e-05	-0.000264579	0.000521885	0.000633111	0.000674292	0.0005242	0.000484182
435.757	-3.63636e-07	-0.01344	-0.01132	-0.01006	-0.00855		435.757	9.09091e-08	0.000437	-0.00531	-0.01127	-0.00896	-0.0037	-0.00189		401.092	2.2e-05	0.000540263	0.00125	0.00125	0.0011	0.0007829	0.000655864
436.916	3.45455e-06	-0.01434	-0.01236	-0.01096	-0.00929		436.916	-3.63636e-07	0.000248632	-0.00594	-0.01229	-0.00971	-0.00402	-0.00206		402.245	2.26364e-05	0.00147	0.00203	0.00188	0.00155	0.00104	0.000762955
438.074	6.54545e-06	-0.01523	-0.01335	-0.01185	-0.01002		438.074	-5.45455e-06	3.14211e-05	-0.00664	-0.01338	-0.01056	-0.00436	-0.00226		403.398	2.8e-05	0.00265	0.00309	0.00277	0.00221	0.00143	0.00103
439.233	-2.81818e-06	-0.01637	-0.0145	-0.01288	-0.011		439.233	-5.45455e-06	-0.000220263	-0.00744	-0.01464	-0.01155	-0.0048	-0.00249		404.552	1.43636e-05	0.00383	0.00409	0.00362	0.00285	0.0018	0.00126
440.391	2.72727e-07	-0.01769	-0.01581	-0.01406	-0.01196		440.391	-1.06364e-05	-0.000464947	-0.00827	-0.01602	-0.01259	-0.00525	-0.00272		405.705	8.63636e-06	0.00492	0.00505	0.00443	0.00345	0.00218	0.00152
441.55	2.72727e-06	-0.01893	-0.01701	-0.01514	-0.01289		441.55	-8.63636e-06	-0.000736421	-0.00918	-0.0175	-0.01374	-0.0057	-0.00299		406.859	5.45455e-07	0.00595	0.00593	0.00516	0.00396	0.00253	0.00171
442.71	4.90909e-06	-0.01995	-0.018	-0.01601	-0.01359		442.71	-6.45455e-06	-0.000976842	-0.00995	-0.01877	-0.01471	-0.00618	-0.00322		408.012	-2.27273e-06	0.00683	0.0067	0.00579	0.00438	0.0028	0.00188
443.869	-3.63636e-07	-0.02131	-0.01921	-0.01711	-0.01447		443.869	1.45455e-06	-0.00122	-0.01071	-0.02002	-0.0157	-0.00657	-0.00345		409.166	3.63636e-06	0.00747	0.00725	0.00626	0.00474	0.00303	0.00201
445.029	3.72727e-06	-0.02203	-0.01986	-0.01769	-0.01499		445.029	-5.90909e-06	-0.00139	-0.0113	-0.02096	-0.01642	-0.00692	-0.00364		410.321	-2.72727e-06	0.00798	0.00768	0.00662	0.00498	0.0032	0.00212
446.188	3.54545e-06	-0.0225	-0.02016	-0.01798	-0.01527		446.188	-3.45455e-06	-0.00155	-0.01175	-0.02171	-0.01703	-0.00717	-0.00378		411.475	4e-06	0.00811	0.00777	0.00669	0.00503	0.00323	0.00214
447.348	4.90909e-06	-0.02258	-0.02014	-0.01794	-0.01518		447.348	-3.45455e-06	-0.00165	-0.01205	-0.02209	-0.01732	-0.00733	-0.0039		412.629	5.54545e-06	0.00796	0.00762	0.00658	0.00495	0.0032	0.00212
448.508	-3e-06	-0.02248	-0.01993	-0.01774	-0.01495		448.508	2.72727e-07	-0.00171	-0.01209	-0.02213	-0.01741	-0.00739	-0.00392		413.784	3.81818e-06	0.00748	0.00718	0.00621	0.00469	0.00304	0.00203
449.668	1.18182e-06	-0.02208	-0.0194	-0.01725	-0.01459		449.668	2.90909e-06	-0.0017	-0.01198	-0.0219	-0.01722	-0.00735	-0.00392		414.939	3.27273e-06	0.00668	0.00647	0.00561	0.00427	0.00278	0.00187
450.829	2.27273e-06	-0.02146	-0.01866	-0.01657	-0.01396		450.829	-1.81818e-06	-0.0017	-0.01177	-0.02145	-0.01689	-0.00719	-0.00386		416.094	7.36364e-06	0.00551	0.00542	0.00475	0.00366	0.00242	0.00162
451.989	5.27273e-06	-0.02064	-0.01776	-0.01577	-0.01332		451.989	-3.18182e-06	-0.00164	-0.01128	-0.02059	-0.01629	-0.00702	-0.00374		417.249	2.45455e-06	0.00419	0.00424	0.00377	0.00294	0.00197	0.00133
453.15	8.72727e-06	-0.01941	-0.0165	-0.01463	-0.01245		453.15	-4.18182e-06	-0.00153	-0.01072	-0.01957	-0.01549	-0.00674	-0.00366		418.405	-5.27273e-06	0.00249	0.00273	0.0025	0.00204	0.0014	0.000985364
454.311	-4.18182e-06	-0.01797	-0.01497	-0.01322	-0.0112		454.311	-5.45455e-06	-0.00134	-0.0099	-0.01814	-0.01445	-0.00632	-0.00344		419.56	-1.63636e-06	0.000777053	0.00122	0.00124	0.00113	0.0008457	0.000624045
455.472	-7.36364e-06	-0.01634	-0.01325	-0.01171	-0.00987		455.472	-2.27273e-06	-0.00111	-0.00887	-0.01634	-0.01303	-0.00573	-0.00314		420.716	2.45455e-06	-0.000929	-0.000249923	1.025e-05	0.0002465	0.0003078	0.000276136
456.634	-1.09091e-06	-0.01387	-0.01088	-0.00955	-0.00803		456.634	5.45455e-06	-0.000815211	-0.00767	-0.01419	-0.01142	-0.00511	-0.0028		421.872	8.36364e-06	-0.00279	-0.00186	-0.00133	-0.000725708	-0.00031785	-0.000106773
457.795	3.81818e-06	-0.01125	-0.00831	-0.00731	-0.00617		457.795	-4.63636e-06	-0.000486947	-0.00622	-0.01168	-0.0095	-0.00432	-0.0024		423.028	-2.63636e-06	-0.00447	-0.00332	-0.00256	-0.00163	-0.0008619	-0.000454045
458.957	4.54545e-07	-0.00853	-0.00574	-0.00498	-0.00413		458.957	-4.27273e-06	-0.000124842	-0.00468	-0.00905	-0.00745	-0.00344	-0.00191		424.184	-1e-06	-0.00593	-0.00459	-0.00363	-0.00241	-0.00134	-0.000754727
460.119	3.54545e-06	-0.00587	-0.00323	-0.00275	-0.00226		460.119	-1.81818e-06	0.000249789	-0.00318	-0.00644	-0.00541	-0.00258	-0.00145		425.341	4.54545e-07	-0.00715	-0.00564	-0.00453	-0.00306	-0.00176	-0.00103
461.281	1.81818e-07	-0.00351	-0.00105	-0.000817933	-0.000692		461.281	-6.09091e-06	0.000568895	-0.00179	-0.00399	-0.0035	-0.00179	-0.00104		426.498	5.63636e-06	-0.00814	-0.0065	-0.00526	-0.00361	-0.00209	-0.00124
462.443	1.81818e-07	-0.00151	0.000691457	0.000772667	0.000671		462.443	-1.09091e-06	0.000874579	-0.000564818	-0.00188	-0.00183	-0.00106	-0.0006425		427.654	6.81818e-06	-0.00893	-0.00719	-0.00584	-0.00404	-0.00235	-0.00143
463.605	2.45455e-06	-0.000229105	0.00174	0.00173	0.00153		463.605	2.09091e-06	0.0011	0.000386318	-0.000221304	-0.000508571	-0.000480824	-0.000330583		428.811	-5.45455e-07	-0.00945	-0.0077	-0.00628	-0.00439	-0.00256	-0.00156
464.768	2.18182e-06	0.000885263	0.00256	0.00241	0.00206		464.768	-1.18182e-06	0.00124	0.00105	0.000936783	0.0004145	-6.7e-05	-0.000110083		429.969	-1.45455e-06	-0.00988	-0.00813	-0.00665	-0.00465	-0.00274	-0.00167
465.931	-7.27273e-07	0.00141	0.0028	0.00262	0.00225		465.931	1.72727e-06	0.00134	0.00144	0.0016	0.00097	0.000199294	3.775e-05		431.126	-1.45455e-06	-0.01028	-0.00855	-0.00702	-0.00495	-0.00292	-0.00178
467.094	9.09091e-07	0.00152	0.00265	0.00247	0.00214		467.094	-3.72727e-06	0.00135	0.00158	0.00184	0.00117	0.000309353	0.000103333		432.284	2.09091e-06	-0.01058	-0.00888	-0.0073	-0.00515	-0.00305	-0.00187
468.257	1.18182e-06	0.00141	0.00231	0.00216	0.00187		468.257	1.27273e-06	0.00133	0.00156	0.0018	0.00117	0.000337765	0.000124167		433.441	-3.63636e-07	-0.01093	-0.00925	-0.00762	-0.0054	-0.0032	-0.00195
469.42	4.54545e-07	0.00114	0.00184	0.00174	0.00152		469.42	3.63636e-07	0.00128	0.0014	0.00153	0.000973786	0.000274471	0.000104833		434.599	-5.09091e-06	-0.01149	-0.00982	-0.0081	-0.00575	-0.00344	-0.00211
470.583	-2.27273e-06	0.000885526	0.00144	0.00135	0.0012		470.583	1.63636e-06	0.00121	0.00121	0.00119	0.000727214	0.000193	6.29167e-05		435.757	-1.81818e-07	-0.01194	-0.0103	-0.00851	-0.00605	-0.00363	-0.00223
471.747	1.81818e-06	0.000584263	0.001	0.000940667	0.000831		471.747	-4.54545e-07	0.00113	0.001	0.000840261	0.000471286	0.000104353	2.70833e-05		436.916	2.54545e-06	-0.01287	-0.01117	-0.00924	-0.00658	-0.00396	-0.00244
472.911	-1.18182e-06	0.000412421	0.0007264	0.0006896	0.000599		472.911	-6.36364e-07	0.00105	0.000816409	0.000521348	0.000233571	9.23529e-06	-2.65e-05		438.074	-6.90909e-06	-0.01375	-0.01197	-0.00989	-0.00705	-0.00426	-0.00264
474.075	-1.63636e-06	0.000182895	0.000463286	0.000459333	0.000447		474.075	-8.18182e-07	0.001	0.000671636	0.000269522	4.69286e-05	-6e-05	-5.6e-05		439.233	-6.90909e-06	-0.01482	-0.01293	-0.0107	-0.00765	-0.00462	-0.00288
475.239	-9.09091e-08	0.000103263	0.000328914	0.000334133	0.000342		475.239	2.91168e-22	0.000961	0.000576409	0.000107391	-6.95714e-05	-8.82353e-05	-6.41667e-05		440.391	-2.27273e-06	-0.01607	-0.01405	-0.01164	-0.00832	-0.00507	-0.00314
476.403	6.36364e-07	0.000102421	0.000278029	0.000271267	0.000259		476.403	-6.36364e-07	0.000923579	0.000514227	-2.26087e-06	-0.000145071	-0.000117471	-7.70833e-05		441.55	7.27273e-06	-0.01732	-0.01514	-0.01253	-0.00897	-0.00545	-0.00339
477.568	1.63636e-06	6.16316e-05	0.000219257	0.000225267	0.000221		477.568	1.27273e-06	0.000893211	0.000486227	-5.21304e-05	-0.000180429	-0.000117	-7.1e-05		442.71	-5.45455e-06	-0.01841	-0.01608	-0.0133	-0.00953	-0.00584	-0.0036
478.733	-7.27273e-07	0.000108316	0.000232714	0.0002354	0.000223		478.733	1.90909e-06	0.000870263	0.000479	-7.49565e-05	-0.000184929	-0.000112941	-7.36667e-05		443.869	-1.72727e-06	-0.01959	-0.01709	-0.01418	-0.01017	-0.00618	-0.0039
479.898	-1.45455e-06	7.26316e-05	0.0002042	0.000203933	0.000211		479.898	3.36364e-06	0.000858474	0.000483409	-7.54348e-05	-0.000177643	-9.93529e-05	-5.26667e-05		445.029	1.36364e-06	-0.02051	-0.01785	-0.0148	-0.01064	-0.00647	-0.00407
481.063	-1.45455e-06	7.43158e-05	0.000186114	0.000176933	0.000185		481.063	1e-06	0.000842474	0.000476455	-8.89565e-05	-0.000195786	-9.98824e-05	-5.4e-05		446.188	-2.90909e-06	-0.02105	-0.01826	-0.01514	-0.0109	-0.00669	-0.0042
482.228	3.18182e-06	8.46842e-05	0.000177229	0.000166333	0.000187		482.228	1.09091e-06	0.000823158	0.0004665	-0.000103478	-0.000203214	-9.83529e-05	-4.39167e-05		447.348	-4.54545e-06	-0.02115	-0.01833	-0.01524	-0.01099	-0.00671	-0.00422
483.393	1.54545e-06	7.95789e-05	0.000176057	0.000158067	0.000181		483.393	2.63636e-06	0.000813053	0.000453864	-0.000123565	-0.000214071	-0.000106118	-5.49167e-05		448.508	-4.54545e-07	-0.02112	-0.01824	-0.01516	-0.01096	-0.00672	-0.00418
484.559	-3.27273e-06	7.47895e-05	0.000148486	0.000135267	0.000159		484.559	2.27273e-06	0.000795421	0.000429636	-0.000161957	-0.000251143	-0.000124471	-7.26667e-05		449.668	-3.72727e-06	-0.02078	-0.01785	-0.01485	-0.01076	-0.00657	-0.00409
485.725	-9.09091e-07	5.64737e-05	0.0001256	0.000118867	0.000145		485.725	-9.09091e-07	0.000777421	0.000405818	-0.000203261	-0.000282929	-0.000135118	-6.91667e-05		450.829	-5.27273e-06	-0.02026	-0.01735	-0.01443	-0.01048	-0.00648	-0.00401
486.891	-1.81818e-07	5.14211e-05	0.000109657	0.000100533	0.000123		486.891	-3.97047e-22	0.000763895	0.000380636	-0.000241348	-0.000307643	-0.000151765	-8.96667e-05		451.989	1.72727e-06	-0.01936	-0.01654	-0.01378	-0.01001	-0.0062	-0.00389
488.057	-1.27273e-06	1.80526e-05	8.53714e-05	8.82667e-05	0.000121		488.057	-5.45455e-07	0.000749632	0.000358409	-0.00026013	-0.000334	-0.000158353	-8.65833e-05		453.15	-9.81818e-06	-0.01832	-0.01562	-0.01303	-0.00948	-0.00583	-0.00369
489.223	-1.09091e-06	6.38947e-05	0.000114657	9.71333e-05	0.0001		489.223	-1.63636e-06	0.000739895	0.000340455	-0.000291217	-0.000353929	-0.000171706	-9.9e-05		454.311	-5e-06	-0.01685	-0.01429	-0.01193	-0.00872	-0.00542	-0.00343
490.39	-6.36364e-07	6.43684e-05	0.0001136	9.24e-05	7e-05		490.39	2.45455e-06	0.000729053	0.000330182	-0.000305043	-0.000358357	-0.000181	-0.000108583		455.472	-6.63636e-06	-0.0151	-0.01275	-0.01067	-0.00783	-0.00489	-0.00308
491.556	-6.36364e-07	2.73684e-05	8.43714e-05	8.11333e-05	8.5e-05		491.556	3.54545e-06	0.000713053	0.000313273	-0.000319783	-0.000380214	-0.000186588	-0.000101083		456.634	-2.45455e-06	-0.01291	-0.01082	-0.0091	-0.00674	-0.00422	-0.00268
492.723	-9.09091e-08	4.16842e-05	9e-05	8.73333e-05	0.000109		492.723	3.63636e-07	0.000704421	0.000307955	-0.000332435	-0.000392143	-0.000198471	-0.00011675		457.795	2e-06	-0.01033	-0.00856	-0.00724	-0.00541	-0.00342	-0.00218
493.89	3.63636e-07	4.46842e-05	9.8e-05	8.18e-05	8.3e-05		493.89	2.45455e-06	0.000711789	0.000306773	-0.000331609	-0.0003855	-0.000191294	-0.000108917		458.957	1.81818e-07	-0.00772	-0.00631	-0.00538	-0.00409	-0.0026	-0.00167
495.058	-2.09091e-06	2.77368e-05	9.14e-05	7.23333e-05	9.6e-05		495.058	-1.27273e-06	0.000700579	0.000300727	-0.000340826	-0.0004005	-0.000195588	-0.000115833		460.119	-3.18182e-06	-0.00515	-0.0041	-0.00354	-0.00277	-0.00179	-0.00114
496.225	2.72727e-07	8.25263e-05	0.000119514	9.9e-05	0.000116		496.225	5.45455e-07	0.000693632	0.000302364	-0.000348826	-0.000409	-0.000206059	-0.00012		461.281	-1.63636e-06	-0.00271	-0.00203	-0.00182	-0.00152	-0.00102	-0.000661045
497.393	-1.05879e-22	5.94737e-05	0.000109143	8.68e-05	0.000118		497.393	1.45455e-06	0.000689737	0.000289818	-0.000359348	-0.000408929	-0.000208588	-0.000122667		462.443	-1.81818e-07	-0.000728737	-0.000378269	-0.00043425	-0.0005095	-0.0004055	-0.000265727
498.56	1.63636e-06	7.92632e-05	0.000116114	0.000103333	0.000102		498.56	3.18182e-06	0.000681947	0.000289409	-0.000357217	-0.000413429	-0.000201647	-0.00011775		463.605	-1.72727e-06	0.000609211	0.000700692	0.000471583	0.000160417	1.79e-05	3.04545e-06
499.728	2.18182e-06	5.83158e-05	0.000102486	9.88e-05	0.000109		499.728	4.54545e-07	0.000679	0.000282955	-0.000366783	-0.000422714	-0.000205353	-0.0001215		464.768	-1.27273e-06	0.00162	0.00146	0.00111	0.000645042	0.00032895	0.000203227
500.896	1.72727e-06	4.54737e-05	9.69143e-05	8.29333e-05	0.000106		500.896	6.45455e-06	0.000682789	0.000287045	-0.000372043	-0.000422357	-0.000210941	-0.000122167		465.931	-3.36364e-06	0.00217	0.00182	0.00142	0.000899417	0.0004875	0.000308273
502.065	1.72727e-06	6.38421e-05	0.000112457	9.87333e-05	0.000123		502.065	3.63636e-07	0.000677895	0.000284045	-0.000376087	-0.000433714	-0.000208118	-0.000118583		467.094	-1.81818e-07	0.00228	0.0018	0.00142	0.0009235	0.0005091	0.000327682
503.233	8.18182e-07	3.89474e-05	9.13429e-05	8.42667e-05	0.000104		503.233	4.09091e-06	0.000682842	0.000286273	-0.000378652	-0.000436643	-0.000211647	-0.000117833		468.257	-1e-06	0.00213	0.00157	0.00124	0.0008075	0.0004492	0.000288045
504.402	-1.09091e-06	7.99474e-05	0.0001278	0.000110933	0.000125		504.402	2.81818e-06	0.000675842	0.000285909	-0.000385043	-0.000442857	-0.000219118	-0.000131917		469.42	-3.36364e-06	0.0018	0.00123	0.000956139	0.000617667	0.0003389	0.000222545
505.571	3.36364e-06	6.44211e-05	0.000110971	0.000101933	0.000139		505.571	4.72727e-06	0.000683263	0.000290045	-0.000390217	-0.000441357	-0.000221412	-0.000132667		470.583	-3.09091e-06	0.00151	0.000930192	0.000716389	0.000454375	0.0002404	0.00016
506.74	1.63636e-06	8.41579e-05	0.000123743	0.000113533	0.000144		506.74	-1.81818e-07	0.000692526	0.000297591	-0.000385913	-0.000445214	-0.000217294	-0.000121417		471.747	-6.18182e-06	0.00109	0.000564115	0.000419417	0.000253167	0.00012245	8.53636e-05
507.909	2e-06	6.64211e-05	0.000115771	9.75333e-05	0.000109		507.909	3.27273e-06	0.000699263	0.000297591	-0.000387174	-0.000449214	-0.000222059	-0.000125167		472.911	-2.45455e-06	0.000760947	0.000297962	0.000202694	0.000104292	4.365e-05	3.98636e-05
509.078	-5.45455e-07	8.03684e-05	0.000124543	0.000111667	0.000134		509.078	2.90909e-06	0.000711211	0.000309091	-0.000393	-0.0004455	-0.000218471	-0.000131083		474.075	-2.72727e-07	0.000489579	9.46538e-05	4.63889e-05	2.29167e-06	-1.175e-05	-5e-07
510.248	2.27273e-06	6.2e-05	0.000113629	0.0001002	0.000148		510.248	3.36364e-06	0.000716842	0.000314318	-0.000391609	-0.000453429	-0.000220471	-0.000126333		475.239	-2.54545e-06	0.000280053	-3.83462e-05	-5.33611e-05	-5.72083e-05	-4.085e-05	-1.27273e-05
511.418	2.18182e-06	6.82632e-05	0.000118857	0.000103667	0.000137		511.418	2.90909e-06	0.000733474	0.000323091	-0.000397348	-0.000458429	-0.000222353	-0.000125		476.403	-5.63636e-06	0.000180526	-8.53077e-05	-8.49722e-05	-6.85417e-05	-4.36e-05	-1.17727e-05
512.588	1e-06	0.000102684	0.000140629	0.000120067	0.00014		512.588	5.45455e-07	0.000740105	0.000326727	-0.000401609	-0.000462286	-0.000229059	-0.000132333		477.568	-7.27273e-07	0.000100947	-0.000114923	-0.000101417	-6.89583e-05	-2.87e-05	4.09091e-07
513.758	2.72727e-06	6.48421e-05	0.000114171	0.000101467	0.000126		513.758	1.09091e-06	0.000748737	0.000341773	-0.00040013	-0.000465286	-0.000228765	-0.000134417		478.733	-3.09091e-06	7.93684e-05	-0.000104885	-8.23611e-05	-4.47917e-05	-1.14e-05	1.32273e-05
514.928	2.27273e-06	7.35789e-05	0.000123371	0.000109067	0.000136		514.928	-1.27273e-06	0.000766526	0.000350955	-0.000399391	-0.000472	-0.000232	-0.0001345		479.898	6.36364e-07	3.72105e-05	-0.000116269	-8.58889e-05	-4.07083e-05	2e-07	2.46364e-05
516.098	1e-06	8.77895e-05	0.000129057	0.000104333	0.000112		516.098	1.90909e-06	0.00078	0.000359091	-0.000397391	-0.000474571	-0.000243176	-0.000147083		481.063	-3.54545e-06	2.44737e-05	-0.000103385	-6.97778e-05	-2.3e-05	1.185e-05	3.51818e-05
517.269	-2.90909e-06	9.33158e-05	0.000134886	0.000111333	0.000134		517.269	1.18182e-06	0.000805684	0.000370182	-0.000400348	-0.000476357	-0.000238647	-0.0001405		482.228	-1.81818e-07	-2.60526e-05	-0.000126385	-8.76389e-05	-3.35e-05	8.65e-06	3.27727e-05
518.44	-9.09091e-08	7.92632e-05	0.000127571	0.000107267	0.00013		518.44	1.72727e-06	0.000822737	0.000390273	-0.000397087	-0.0004715	-0.000235176	-0.00013725		483.393	-2.72727e-06	-1.34737e-05	-0.000105808	-6.93056e-05	-2.15417e-05	1.44e-05	3.4e-05
519.611	-1.54545e-06	7.61579e-05	0.000128457	0.000105533	0.000115		519.611	1.18182e-06	0.000842	0.000397773	-0.000396783	-0.000475857	-0.000245706	-0.00014475		484.559	-4e-06	-3.46842e-05	-0.000116462	-7.66944e-05	-2.81667e-05	1.115e-05	3.12727e-05
520.782	9.09091e-08	8.76842e-05	0.000134829	0.000114067	0.000139		520.782	-1.36364e-06	0.000861158	0.000406545	-0.000397739	-0.000480286	-0.000248412	-0.00014525		485.725	-3.36364e-06	-9.48947e-05	-0.000160692	-0.000115361	-5.64583e-05	-1.235e-05	1.77727e-05
521.953	-8.18182e-07	6.84737e-05	0.000119343	0.000106333	0.000129		521.953	-2.09091e-06	0.000877684	0.000417273	-0.000398391	-0.000485357	-0.000249706	-0.00015025		486.891	7.27273e-07	-8.97368e-05	-0.000158	-0.000114944	-5.74583e-05	-1.1e-05	1.78182e-05
523.125	9.09091e-07	9.52105e-05	0.000136829	0.0001174	0.000138		523.125	1.45455e-06	0.000893474	0.000427273	-0.000403391	-0.000497714	-0.000253471	-0.000153167		488.057	-1.81818e-06	-0.000154737	-0.000200038	-0.000149861	-8.35417e-05	-3.05e-05	5.45455e-06
524.297	1.09091e-06	8.28421e-05	0.000131171	0.000105667	0.000108		524.297	5.45455e-07	0.000913895	0.000439909	-0.00039713	-0.000492714	-0.000260353	-0.0001675		489.223	-1.27273e-06	-0.000103263	-0.000154115	-0.000113139	-5.83333e-05	-1.925e-05	1.11364e-05
525.468	-9.09091e-07	6.57368e-05	0.000115829	9.58667e-05	0.000111		525.468	5.45455e-07	0.000933737	0.000457545	-0.000392522	-0.000484071	-0.000257412	-0.000160667		490.39	-3.18182e-06	-0.000124895	-0.000172154	-0.000125583	-6.64583e-05	-3.12e-05	4.59091e-06
526.64	1.18182e-06	9.35263e-05	0.000135343	0.000116467	0.000105		526.64	1.18182e-06	0.000942053	0.000468955	-0.000389913	-0.000485929	-0.000255765	-0.000162		491.556	-2.54545e-06	-0.000165211	-0.000198192	-0.000147306	-8.55e-05	-3.79e-05	-4.54545e-08
527.813	3.63636e-07	9.7e-05	0.000136914	0.000122933	0.00015		527.813	-2.45455e-06	0.000956158	0.000477364	-0.000392957	-0.0004985	-0.000266588	-0.000168083		492.723	-3.09091e-06	-0.000178737	-0.000206346	-0.000154889	-8.75417e-05	-4.29e-05	-6.54545e-06
528.985	8.18182e-07	0.000101316	0.000140543	0.000118867	0.000131		528.985	1.27273e-06	0.000965421	0.000479773	-0.000389522	-0.000498786	-0.000268059	-0.000168667		493.89	-4.09091e-06	-0.000138105	-0.000170192	-0.0001225	-6.40833e-05	-3.2e-05	-1.36364e-07
530.158	1.09091e-06	9.72105e-05	0.0001392	0.000123733	0.000128		530.158	2.45455e-06	0.000968105	0.000485955	-0.000391174	-0.000500857	-0.000272059	-0.000179917		495.058	-8.36364e-06	-0.000133	-0.000162538	-0.000117333	-6.5375e-05	-3.585e-05	2.22727e-06
531.331	3.18182e-06	8.02105e-05	0.000133829	0.000113333	0.000135		531.331	-2.45455e-06	0.000979474	0.000496409	-0.000387565	-0.000497714	-0.000271824	-0.00018025		496.225	-5e-06	-0.000134737	-0.000166654	-0.000122306	-7.25e-05	-3.36e-05	7.27273e-07
532.504	2.54545e-06	7.08947e-05	0.000124914	0.000111133	0.000133		532.504	-3.27273e-06	0.000974316	0.000488273	-0.000391478	-0.000498929	-0.000276647	-0.00018825		497.393	-1.45455e-06	-0.000175211	-0.000192846	-0.000142944	-8.11667e-05	-3.81e-05	-3.36364e-06
533.677	2.72727e-06	7.53158e-05	0.000127143	0.000111667	0.000133		533.677	-9.09091e-08	0.000970737	0.000487773	-0.000395696	-0.000508	-0.000283706	-0.000185583		498.56	-3.09091e-06	-0.000154895	-0.000176462	-0.000129944	-7.49167e-05	-4.13e-05	-7.68182e-06
534.85	-9.09091e-08	0.000121158	0.000159486	0.000134333	0.000147		534.85	3.36364e-06	0.000963474	0.000487727	-0.00039287	-0.0004995	-0.000288353	-0.000198417		499.728	-6.36364e-06	-0.000153053	-0.000174308	-0.0001285	-7.02083e-05	-3.47e-05	-4.54545e-07
536.024	-1.81818e-07	0.000109789	0.000153286	0.000136533	0.000119		536.024	2.09091e-06	0.000960263	0.000484045	-0.000388348	-0.000494143	-0.000287294	-0.00019725		500.896	-9.09091e-07	-0.000165105	-0.000185731	-0.000137083	-7.94583e-05	-3.96e-05	-6.68182e-06
537.197	2.27273e-06	0.000106947	0.000148143	0.000132533	0.000148		537.197	-2.54545e-06	0.000953474	0.000478773	-0.000388609	-0.0004945	-0.000290412	-0.000195833		502.065	-2.45455e-06	-0.000164368	-0.000183846	-0.000137611	-7.79583e-05	-3.705e-05	-5.90909e-06
538.371	5.36364e-06	0.000117053	0.000158943	0.000135333	0.000138		538.371	-1.36364e-06	0.000929842	0.000469182	-0.000399478	-0.000501214	-0.000293471	-0.000202583		503.233	-4.36364e-06	-0.000150158	-0.000173115	-0.000123167	-6.45417e-05	-2.83e-05	7.27273e-07
539.545	3.81818e-06	0.000100737	0.000143743	0.000126267	0.000148		539.545	-7.27273e-07	0.000908474	0.0004545	-0.000398913	-0.000497357	-0.000293706	-0.000199667		504.402	-9.09091e-07	-0.000146684	-0.000171923	-0.0001225	-6.44583e-05	-2.815e-05	3.45455e-06
540.719	2.27273e-06	5.78421e-05	0.000116571	0.000102733	0.000123		540.719	-3.63636e-07	0.000892526	0.000440227	-0.000398739	-0.000499929	-0.000295176	-0.0002135		505.571	-1.45455e-06	-0.000188316	-0.000198692	-0.000142944	-7.53333e-05	-3.305e-05	2.09091e-06
541.894	7.27273e-07	9.3e-05	0.000139029	0.0001238	0.000139		541.894	-1.18182e-06	0.000866789	0.000424864	-0.000405609	-0.000503929	-0.000300529	-0.000215417		506.74	-3e-06	-0.000173	-0.000185308	-0.000133611	-6.9125e-05	-2.655e-05	8.59091e-06
543.068	-1.81818e-07	0.000144737	0.0001724	0.000151267	0.00018		543.068	-2e-06	0.00085	0.000410455	-0.000396565	-0.000488429	-0.000293647	-0.000206667		507.909	-2e-06	-0.000164579	-0.000179769	-0.000129444	-6.53333e-05	-1.59e-05	1.43182e-05
544.243	2.63636e-06	0.000104421	0.000142771	0.000126467	0.000144		544.243	-4.36364e-06	0.000810737	0.000384591	-0.000408957	-0.000491429	-0.000298529	-0.000217083		509.078	-4.18182e-06	-0.000150053	-0.000168808	-0.000120083	-5.62917e-05	-1.12e-05	1.79545e-05
545.418	1.54545e-06	9.92105e-05	0.000149543	0.0001248	0.000145		545.418	-5.54545e-06	0.000783105	0.000364227	-0.000408043	-0.000487071	-0.000293588	-0.000210917		510.248	-2.09091e-06	-0.000162158	-0.000177615	-0.000125861	-5.67083e-05	-1.34e-05	1.90455e-05
546.593	-1.45455e-06	0.000114421	0.000156257	0.000128333	0.000153		546.593	-4.09091e-06	0.000742737	0.000342455	-0.00041213	-0.000487929	-0.000299529	-0.0002185		511.418	-1.90909e-06	-0.000186789	-0.000195654	-0.000140056	-7.07917e-05	-2.225e-05	1.32273e-05
547.768	1.81818e-07	0.000119789	0.000161057	0.000135267	0.00016		547.768	6.35275e-22	0.000712368	0.000314273	-0.000415652	-0.000484429	-0.000298235	-0.00021875		512.588	-2.54545e-06	-0.000155316	-0.000173	-0.000119222	-5.34583e-05	-1.215e-05	1.24091e-05
548.944	1.90909e-06	8.64211e-05	0.000140514	0.000113067	0.000144		548.944	-1.45455e-06	0.000669263	0.000286273	-0.000416	-0.000476643	-0.000292824	-0.00021025		513.758	-1.18182e-06	-0.000168789	-0.0001815	-0.000124833	-5.35833e-05	-1.245e-05	2.15455e-05
550.119	2.72727e-07	0.000108842	0.000153371	0.000130067	0.000155		550.119	-5.09091e-06	0.000629105	0.000262727	-0.000417652	-0.000471	-0.000288059	-0.000212		514.928	-2.90909e-06	-0.000170158	-0.000187269	-0.000127194	-5.75e-05	-8.5e-06	2.47727e-05
551.295	-1.18182e-06	0.000110421	0.000155286	0.000130733	0.000156		551.295	-2.45455e-06	0.000583158	0.000236227	-0.000417478	-0.000458286	-0.000277529	-0.0002035		516.098	-5.54545e-06	-0.000132526	-0.000156385	-0.000102528	-3.67917e-05	-9.05e-06	2.67727e-05
552.471	2.54545e-06	0.000102316	0.000147686	0.000122933	0.000155		552.471	-2.09091e-06	0.000528158	0.000195273	-0.00042787	-0.000462929	-0.000286118	-0.000207333		517.269	-7.81818e-06	-0.000146421	-0.000162077	-0.000107306	-4.20833e-05	-7.5e-06	2.56818e-05
553.647	2.36364e-06	0.000124474	0.000157314	0.0001314	0.000143		553.647	-1.36364e-06	0.000489789	0.000163591	-0.00043187	-0.000458857	-0.000285941	-0.000209083		518.44	-5.81818e-06	-0.000141632	-0.000163077	-0.000109194	-4.64583e-05	-7.35e-06	1.59091e-05
554.824	1e-06	0.000109895	0.000152743	0.000123067	0.000132		554.824	-2.45455e-06	0.000433895	0.000125727	-0.000437043	-0.000458643	-0.000281353	-0.000206		519.611	-5.54545e-06	-0.000153158	-0.000169962	-0.000114528	-5.05e-05	-1.56e-05	1.45909e-05
556	-1.18182e-06	0.000111263	0.000153057	0.0001274	0.000139		556	-8.18182e-07	0.000379842	9.48182e-05	-0.000431696	-0.000445786	-0.000277471	-0.00020975		520.782	-2.81818e-06	-0.000163895	-0.000179269	-0.000125167	-6.22083e-05	-2.985e-05	5.68182e-06
557.177	-2.81818e-06	0.000128947	0.0001674	0.000140933	0.000178		557.177	-9.09091e-07	0.000330842	5.81364e-05	-0.000430957	-0.000437214	-0.000266412	-0.000197917		521.953	-1.45455e-06	-0.000172	-0.000187269	-0.000134222	-7.1e-05	-3.84e-05	-1.09545e-05
558.354	-2.09091e-06	0.000112632	0.000156743	0.0001304	0.000161		558.354	-1.09091e-06	0.000270421	1.78182e-05	-0.000436913	-0.000428929	-0.000267588	-0.000194667		523.125	-1.90909e-06	-0.000144789	-0.000170846	-0.000120972	-6.49167e-05	-3.655e-05	-1.20909e-05
559.531	-7.27273e-07	0.000121	0.000163429	0.000129467	0.000153		559.531	-3.45455e-06	0.000212421	-1.94091e-05	-0.000441565	-0.000430214	-0.000263235	-0.000196		524.297	-5.63636e-06	-0.000133632	-0.000162615	-0.000116361	-6.61667e-05	-4.27e-05	-1.37727e-05
560.708	-1.09091e-06	0.000106947	0.000152886	0.000125933	0.000148		560.708	-2.27273e-06	0.000161368	-5.62273e-05	-0.00043987	-0.000416214	-0.000254059	-0.000186417		525.468	-1.81818e-06	-0.000151684	-0.000176731	-0.000130111	-7.925e-05	-5.085e-05	-2.45e-05
561.886	2.72727e-07	0.000114842	0.000157057	0.000131	0.000138		561.886	-2e-06	9.92632e-05	-9.49091e-05	-0.000450304	-0.000415143	-0.000252706	-0.000189917		526.64	-3.54545e-06	-0.000144263	-0.0001745	-0.00013425	-8.29167e-05	-5.855e-05	-3.76818e-05
563.063	-1.18182e-06	0.000116474	0.000161657	0.000130067	0.000141		563.063	-2.72727e-06	3.66316e-05	-0.000136545	-0.000447391	-0.000402643	-0.000249118	-0.000186833		527.813	-1.90909e-06	-0.000163053	-0.000193962	-0.000151778	-0.000101625	-7.825e-05	-5.49545e-05
564.241	-3.72727e-06	0.000124895	0.000164857	0.000135133	0.00014		564.241	-1.18182e-06	-1.77895e-05	-0.000169864	-0.000443261	-0.000392	-0.000237059	-0.000174417		528.985	-9.09091e-08	-0.000151895	-0.000182308	-0.000143139	-0.000100125	-8.27e-05	-6.40909e-05
565.419	1.45455e-06	0.000114842	0.0001566	0.000132333	0.000127		565.419	-1.45455e-06	-7.23158e-05	-0.000208955	-0.000440957	-0.000379357	-0.000226059	-0.000172917		530.158	-2.45455e-06	-0.000134579	-0.000171423	-0.000139861	-0.000105125	-9.325e-05	-7.43636e-05
566.597	3.81818e-06	8.76842e-05	0.000143086	0.000122	0.000127		566.597	-2.63636e-06	-0.000136895	-0.000249636	-0.000451304	-0.000386	-0.000237294	-0.000182417		531.331	-9.09091e-08	-0.000167105	-0.000203269	-0.000170083	-0.000128417	-0.0001089	-9.52273e-05
567.776	8.18182e-07	0.000127632	0.000167457	0.0001414	0.000152		567.776	--	--	--	--	--	--	--		532.504	-8.18182e-07	-0.000160789	-0.0001995	-0.000171361	-0.0001385	-0.00011865	-0.000105091
568.954	-2e-06	0.000124421	0.000165629	0.000136067	0.000128		568.954	--	--	--	--	--	--	--		533.677	-2.72727e-07	-0.000125421	-0.000177615	-0.00015625	-0.000130792	-0.0001249	-0.000116182
570.133	-6.35275e-22	0.000123632	0.000159829	0.0001384	0.000136		570.133	--	--	--	--	--	--	--		534.85	-2.72727e-07	-0.000105895	-0.000163308	-0.000150028	-0.000132667	-0.00013435	-0.000129864
571.312	-3.63636e-07	0.000123316	0.0001674	0.000141333	0.000144		571.312	--	--	--	--	--	--	--		536.024	1.45455e-06	-0.000133684	-0.000191731	-0.000175667	-0.000159042	-0.00015005	-0.000139
572.491	-8.18182e-07	0.000130368	0.000169714	0.0001448	0.000148		572.491	--	--	--	--	--	--	--		537.197	1.36364e-06	-0.000124895	-0.000184923	-0.000171917	-0.000159583	-0.0001587	-0.000154364
573.67	1.36364e-06	0.000109789	0.0001592	0.000128867	0.000124		573.67	--	--	--	--	--	--	--		538.371	1.18182e-06	-0.000129316	-0.000193731	-0.000183528	-0.000169458	-0.00016975	-0.000167818
574.849	-1.81818e-07	0.000108263	0.000164514	0.0001376	0.00014		574.849	--	--	--	--	--	--	--		539.545	-1.27273e-06	-0.000114895	-0.000177462	-0.000172278	-0.000166667	-0.0001676	-0.000169545
576.029	-4.54545e-07	0.000126789	0.0001714	0.000149733	0.000132		576.029	--	--	--	--	--	--	--		540.719	3.72727e-06	-0.000138053	-0.000196192	-0.000189472	-0.000181083	-0.00018135	-0.000185136
577.209	1.90909e-06	0.000157316	0.000188971	0.000163267	0.000148		577.209	--	--	--	--	--	--	--		541.894	2.18182e-06	-0.000121579	-0.000187846	-0.000183972	-0.000180417	-0.0001907	-0.000191818
578.389	2.90909e-06	0.000142579	0.00018	0.0001572	0.000161		578.389	--	--	--	--	--	--	--		543.068	-2.72727e-06	-6.08421e-05	-0.000141654	-0.000151389	-0.000163083	-0.00018805	-0.000194909
579.569	4.54545e-07	0.000118211	0.0001622	0.000137533	0.000142		579.569	--	--	--	--	--	--	--		544.243	-1.81818e-06	-0.000114632	-0.000184038	-0.000187778	-0.000189208	-0.00020515	-0.000207909
580.749	9.09091e-08	0.000111579	0.000161	0.000138867	0.000115		580.749	--	--	--	--	--	--	--		545.418	7.27273e-07	-0.000131211	-0.0002025	-0.000204056	-0.000205458	-0.00021285	-0.000220409
581.93	3.18182e-06	0.000113	0.000161429	0.0001386	0.000126		581.93	--	--	--	--	--	--	--		546.593	-3.72727e-06	-6.32632e-05	-0.000145808	-0.000158611	-0.00017475	-0.00020495	-0.000213
583.11	-9.09091e-08	0.000135684	0.000179029	0.000151667	0.000146		583.11	--	--	--	--	--	--	--		547.768	-1.27273e-06	-7.11579e-05	-0.000150115	-0.000163972	-0.000179667	-0.0002116	-0.000217636
584.291	4.27273e-06	0.000137263	0.0001772	0.000153467	0.000143		584.291	--	--	--	--	--	--	--		548.944	-3.18182e-06	-0.000104263	-0.000179577	-0.000188694	-0.000196417	-0.0002222	-0.000230227
585.472	5e-06	9.83158e-05	0.000154514	0.0001342	0.000128		585.472	--	--	--	--	--	--	--		550.119	-1.81818e-07	-8.04211e-05	-0.000158692	-0.000172778	-0.000187833	-0.0002197	-0.000226091
586.653	2.27273e-06	0.000138316	0.000178457	0.0001596	0.000156		586.653	--	--	--	--	--	--	--		551.295	-1.36364e-06	-6.26316e-05	-0.000144154	-0.000160083	-0.000179	-0.0002182	-0.000226136
587.835	1.63636e-06	0.000132	0.000176514	0.000154067	0.00017		587.835	--	--	--	--	--	--	--		552.471	-3.63636e-07	-0.000107632	-0.000178077	-0.000187861	-0.000198917	-0.00022675	-0.000234364
589.016	2.81818e-06	0.000115895	0.0001654	0.000138533	0.000129		589.016	--	--	--	--	--	--	--		553.647	-2.18182e-06	-5.27368e-05	-0.000132308	-0.000153639	-0.000177375	-0.0002162	-0.000228091
590.198	2.45455e-06	0.000138421	0.000180457	0.000158733	0.000156		590.198	--	--	--	--	--	--	--		554.824	-3.27273e-06	-3.66316e-05	-0.000117308	-0.000138944	-0.000165458	-0.0002123	-0.000222636
591.38	4.09091e-06	0.000159316	0.000193114	0.000166467	0.000175		591.38	--	--	--	--	--	--	--		556	-2.72727e-06	-3.67895e-05	-0.000118846	-0.00014225	-0.000166458	-0.00021255	-0.000223591
592.562	4.90909e-06	0.000129526	0.0001788	0.0001532	0.000139		592.562	--	--	--	--	--	--	--		557.177	-4.18182e-06	-3.06842e-05	-0.000114769	-0.000138167	-0.000166083	-0.0002141	-0.000222364
593.744	1.45455e-06	0.000127421	0.000176857	0.000149867	0.000152		593.744	--	--	--	--	--	--	--		558.354	-2.72727e-06	-3.18421e-05	-0.000115115	-0.000139472	-0.00016825	-0.00021665	-0.000226773
594.927	4.54545e-07	0.000132789	0.0001764	0.000151133	0.000166		594.927	--	--	--	--	--	--	--		559.531	9.09091e-08	-3.04737e-05	-0.000113154	-0.000133917	-0.000165083	-0.0002111	-0.0002275
596.109	1.63636e-06	0.000139211	0.000181114	0.000155667	0.000159		596.109	--	--	--	--	--	--	--		560.708	-5.09091e-06	-3.47895e-05	-0.000111192	-0.000134556	-0.000163208	-0.00021015	-0.000222091
597.292	1.81818e-07	0.000154684	0.000190057	0.000157867	0.000156		597.292	--	--	--	--	--	--	--		561.886	-2.45455e-06	-3.06316e-05	-0.000102538	-0.000127389	-0.000156583	-0.00020215	-0.000215636
598.475	1.36364e-06	0.000118105	0.000170343	0.000147	0.000128		598.475	--	--	--	--	--	--	--		563.063	-3.36364e-06	7.36842e-06	-7.40385e-05	-0.000104278	-0.000143375	-0.00019355	-0.000209636
599.658	6.36364e-07	0.000136947	0.0001798	0.000150667	0.000164		599.658	--	--	--	--	--	--	--		564.241	-2.90909e-06	7.15789e-06	-7.21154e-05	-0.000100639	-0.0001375	-0.0001893	-0.0002065
600.842	1.36364e-06	0.000120474	0.000173371	0.0001494	0.000168		600.842	--	--	--	--	--	--	--		565.419	-1.27273e-06	-1.41053e-05	-8.83462e-05	-0.000114361	-0.000145292	-0.0001934	-0.000208591
602.025	2e-06	0.000125474	0.000174171	0.000155267	0.000155		602.025	--	--	--	--	--	--	--		566.597	6.36364e-07	-2.88947e-05	-9.45769e-05	-0.000120139	-0.0001525	-0.00019465	-0.000207773
603.209	3.45455e-06	0.000160842	0.000196257	0.000166067	0.000177		603.209	--	--	--	--	--	--	--		567.776	-2.54545e-06	4.36842e-06	-6.52692e-05	-9.37222e-05	-0.000132458	-0.00018095	-0.000194909
604.393	1.81818e-06	0.000143842	0.000187	0.000153	0.000168		604.393	--	--	--	--	--	--	--		568.954	-5.45455e-06	1.78421e-05	-5.24231e-05	-8.33056e-05	-0.000122875	-0.0001762	-0.0001915
605.577	1.36364e-06	0.000150842	0.000191543	0.000158667	0.000165		605.577	--	--	--	--	--	--	--		570.133	-5.45455e-07	-1.84211e-06	-6.66154e-05	-9.58889e-05	-0.000133167	-0.00017815	-0.000192318
606.761	1.45455e-06	0.000150474	0.000195657	0.000161333	0.00018		606.761	--	--	--	--	--	--	--		571.312	-7.27273e-07	1.61053e-05	-5.05769e-05	-8.05556e-05	-0.0001205	-0.0001672	-0.000184864
607.946	1.18182e-06	0.000119158	0.000172543	0.000149333	0.000149		607.946	--	--	--	--	--	--	--		572.491	-2.36364e-06	2.05789e-05	-4.26923e-05	-7.46944e-05	-0.000115167	-0.0001665	-0.000179545
609.13	-2.18182e-06	0.000131263	0.000175514	0.000151933	0.000171		609.13	--	--	--	--	--	--	--		573.67	1.63636e-06	1.05263e-06	-6.06538e-05	-8.83056e-05	-0.000125208	-0.00016245	-0.000180045
610.315	1.36364e-06	0.000153	0.000186943	0.000153933	0.000162		610.315	--	--	--	--	--	--	--		574.849	-7.27273e-07	2.00526e-05	-3.99615e-05	-7.10556e-05	-0.0001125	-0.00015855	-0.000172727
611.5	2.09091e-06	0.000154211	0.000195114	0.000164867	0.000166		611.5	--	--	--	--	--	--	--		576.029	1.09091e-06	3.52105e-05	-2.75385e-05	-6.03333e-05	-0.000101292	-0.00014695	-0.000164318
612.685	-1e-06	0.000139474	0.000183314	0.000151733	0.000168		612.685	--	--	--	--	--	--	--		577.209	7.27273e-07	4.20526e-05	-1.71923e-05	-5.21667e-05	-9.56667e-05	-0.00014635	-0.000159727
613.87	-1.09091e-06	0.000152526	0.000194086	0.0001612	0.000181		613.87	--	--	--	--	--	--	--		578.389	7.27273e-07	5.35789e-05	-6.69231e-06	-4.15e-05	-8.75417e-05	-0.000135	-0.000155091
615.056	1.45455e-06	0.000135684	0.0001758	0.000144267	0.000167		615.056	-2.36364e-06	-0.000769368	-0.000434	-1.9e-05	8.14286e-05	3.9e-05	2.75833e-05		579.569	1.63636e-06	3.94211e-05	-1.33846e-05	-4.66111e-05	-8.8125e-05	-0.0001356	-0.000154182
616.242	-2.54545e-06	0.000149737	0.000185743	0.000159733	0.000177		616.242	-5e-06	-0.000759895	-0.000422636	-1.1e-05	8.83571e-05	3.91765e-05	2.7e-05		580.749	3.09091e-06	8.10526e-06	-3.70385e-05	-6.22778e-05	-9.875e-05	-0.0001339	-0.000153
617.427	-1.90909e-06	0.000152421	0.000185886	0.000154867	0.000186		617.427	-6.36364e-06	-0.000744684	-0.000406818	8e-06	0.000103571	5.07059e-05	3.54167e-05		581.93	3.72727e-06	3.01053e-05	-1.7e-05	-4.60833e-05	-8.50417e-05	-0.00012315	-0.000141455
618.613	9.09091e-08	0.000151158	0.000184457	0.0001482	0.000178		618.613	-8.90909e-06	-0.000732789	-0.000393864	1.85217e-05	0.000112357	5.67647e-05	4.875e-05		583.11	1.36364e-06	7.17368e-05	2.19615e-05	-1.30556e-05	-6.12917e-05	-0.0001085	-0.0001295
619.8	-2.90909e-06	0.000138211	0.000179286	0.000142933	0.000161		619.8	-4.45455e-06	-0.000729263	-0.000383864	3.27826e-05	0.000120714	6.58824e-05	5.45e-05		584.291	8.18182e-07	7.86842e-05	3.07308e-05	-6.94444e-06	-5.5125e-05	-0.00010135	-0.000127227
620.986	-8.47033e-22	0.000129368	0.0001728	0.000141933	0.00015		620.986	-6.72727e-06	-0.000727684	-0.000378773	3.8913e-05	0.000132286	7.29412e-05	5.85e-05		585.472	3.63636e-06	2.89474e-05	-9e-06	-4e-05	-7.8e-05	-0.0001128	-0.000134136
622.173	5.45455e-07	0.000139632	0.000182943	0.000151733	0.000184		622.173	-3.09091e-06	-0.000720211	-0.000369182	4.83913e-05	0.000139429	7.18824e-05	5.425e-05		586.653	1e-06	7.61579e-05	3.02308e-05	-4.97222e-06	-5.20833e-05	-0.00010125	-0.000122409
623.359	-1.27273e-06	0.000163526	0.000196657	0.000164133	0.000185		623.359	-1.36364e-06	-0.000714842	-0.000359409	6.07826e-05	0.000145786	8.15294e-05	5.86667e-05		587.835	2.90909e-06	7.36316e-05	3.43462e-05	-1.94444e-06	-4.7125e-05	-9.16e-05	-0.000114682
624.546	-3.27273e-06	0.000148526	0.000183514	0.000147733	0.000194		624.546	-2e-06	-0.000707632	-0.000349773	7.72174e-05	0.000163	8.35294e-05	6.3e-05		589.016	3.09091e-06	6.16842e-05	2.61923e-05	-5.97222e-06	-4.60833e-05	-9.25e-05	-0.000111818
625.733	-1.72727e-06	0.000153053	0.000183886	0.000149467	0.000204		625.733	-4.54545e-06	-0.000701895	-0.000340682	8.92609e-05	0.000167429	9.21765e-05	7.18333e-05		590.198	2.36364e-06	7.97368e-05	4.27308e-05	6.66667e-06	-3.74583e-05	-8.255e-05	-0.000105
626.921	-2.27273e-06	0.000135895	0.000178657	0.000142867	0.000173		626.921	-4.45455e-06	-0.000695526	-0.000331636	9.35652e-05	0.0001725	9.05294e-05	7.15833e-05		591.38	3.18182e-06	0.000107737	6.83077e-05	2.71667e-05	-2.62917e-05	-7.26e-05	-9.54545e-05
628.108	-3.09091e-06	0.000133316	0.000178343	0.000141533	0.000181		628.108	-4.36364e-06	-0.000686211	-0.000329364	0.00010413	0.000187929	0.000102471	7.725e-05		592.562	3e-06	7.76842e-05	4.72692e-05	1.28333e-05	-3.3625e-05	-7.12e-05	-9.46364e-05
629.296	3.63636e-07	0.000147474	0.000180771	0.0001454	0.000191		629.296	-5.27273e-06	-0.000692421	-0.000322091	0.000108435	0.000190929	0.000105941	8.28333e-05		593.744	4.54545e-06	0.000101368	6.93077e-05	3.13333e-05	-1.69167e-05	-6.4e-05	-8.97273e-05
630.484	-2.18182e-06	0.000146526	0.000178886	0.000141067	0.000195		630.484	-5.63636e-06	-0.000682632	-0.000322409	0.000123739	0.000192929	0.000108529	8.625e-05		594.927	4.27273e-06	8.18947e-05	5.10385e-05	1.85556e-05	-2.43333e-05	-6.715e-05	-9.16818e-05
631.672	-9.09091e-08	0.000149263	0.0001788	0.0001428	0.000197		631.672	-5.45455e-06	-0.000681789	-0.000312591	0.000131391	0.0002065	0.000116941	9.24167e-05		596.109	2.63636e-06	9.40526e-05	6.58846e-05	3.18889e-05	-1.2875e-05	-5.3e-05	-8.01364e-05
632.86	-9.09091e-08	0.000164579	0.000193829	0.0001562	0.000193		632.86	-8.09091e-06	-0.000666	-0.000307091	0.000144957	0.000219286	0.000123882	9.425e-05		597.292	3.27273e-06	0.000122579	9.37692e-05	5.41111e-05	3.125e-06	-4.24e-05	-7.08636e-05
634.048	-3.63636e-07	0.000136842	0.000173314	0.000138733	0.00017		634.048	-1.04545e-05	-0.000664842	-0.000301591	0.000149217	0.0002215	0.000122059	9.86667e-05		598.475	3.18182e-06	0.000101368	8.32692e-05	4.90278e-05	2.79167e-06	-4.045e-05	-6.40909e-05
635.237	-3.72727e-06	0.000127842	0.000168029	0.000131933	0.000175		635.237	-6.63636e-06	-0.000669316	-0.000297864	0.000152957	0.000230714	0.000127	0.000103		599.658	2.09091e-06	0.000110263	8.90769e-05	5.39444e-05	8.41667e-06	-3.94e-05	-6.29091e-05
636.425	-7.27273e-07	0.000163474	0.000190914	0.000154	0.000196		636.425	-5.36364e-06	-0.000675053	-0.000295364	0.000160957	0.000230571	0.000136706	0.000109917		600.842	3e-06	0.000117158	9.87308e-05	6.06667e-05	1.5875e-05	-3.14e-05	-5.43182e-05
637.614	-1.63636e-06	0.000144842	0.000177086	0.0001432	0.000187		637.614	-5.45455e-06	-0.000670947	-0.000303955	0.000163087	0.000232357	0.000134	0.000102167		602.025	8.18182e-07	0.000130526	0.000119192	8.32222e-05	3.22083e-05	-2.08e-05	-4.53182e-05
638.803	-2.72727e-06	0.000168263	0.000191629	0.0001534	0.000198		638.803	-5.63636e-06	-0.000663368	-0.000293227	0.000168826	0.000241286	0.000133059	0.00011075		603.209	1.09091e-06	0.000134263	0.000120231	8.31111e-05	3.0625e-05	-1.545e-05	-4.55e-05
639.993	-3.45455e-06	0.00015	0.000175829	0.000137533	0.000164		639.993	-4.18182e-06	-0.000667947	-0.000295091	0.000172913	0.000243357	0.000140176	0.00011275		604.393	2.36364e-06	0.000129316	0.000119615	8.19444e-05	3.30833e-05	-1.415e-05	-4.31364e-05
641.182	-7.27273e-07	0.000118947	0.000158429	0.000118733	0.000137		641.182	-1.19091e-05	-0.000672684	-0.000294545	0.000175348	0.000249	0.000136882	0.000110417		605.577	2e-06	0.000151579	0.0001375	9.85278e-05	4.72083e-05	-3.25e-06	-3.13636e-05
642.372	-3.36364e-06	0.000131263	0.000163743	0.000130267	0.000165		642.372	-9.72727e-06	-0.000661789	-0.0002945	0.00017813	0.000255214	0.000138824	0.000108		606.761	2e-06	0.000144053	0.000134577	9.82778e-05	5.02917e-05	-4.7e-06	-2.90455e-05
643.562	-1.27273e-06	0.000179053	0.000194371	0.000159667	0.000207		643.562	-1.05455e-05	-0.000662579	-0.000289955	0.000178	0.000257571	0.000142765	0.000114667		607.946	5.27273e-06	0.000124053	0.000118115	8.72222e-05	4.24583e-05	3.05e-06	-2.45e-05
644.752	-2.18182e-06	0.000140579	0.000171029	0.0001388	0.000153		644.752	-9.18182e-06	-0.000669684	-0.000293955	0.000189652	0.000264429	0.000153412	0.00012575		609.13	1e-06	0.000143632	0.000138038	0.000102889	5.3875e-05	8.6e-06	-2.03182e-05
645.942	-8.18182e-07	0.000153526	0.000172086	0.0001354	0.000166		645.942	-7e-06	-0.000673947	-0.000297909	0.000183304	0.000264643	0.000149941	0.000115333		610.315	-1.81818e-07	0.000149632	0.000146231	0.000110694	6.18333e-05	1.27e-05	-1.41818e-05
647.132	-1.54545e-06	0.000129474	0.0001604	0.0001174	0.000168		647.132	-9.63636e-06	-0.000666737	-0.000291773	0.000201043	0.000275857	0.000157765	0.000130833		611.5	1.09091e-06	0.000175737	0.000171885	0.000131806	7.87917e-05	2.92e-05	-3.18182e-07
648.323	-4.45455e-06	0.000121842	0.000150286	0.000114533	0.000164		648.323	-6.27273e-06	-0.000664263	-0.000299591	0.000199304	0.000277857	0.000158588	0.000125		612.685	-1.09091e-06	0.000154632	0.000157077	0.000122694	7.375e-05	2.45e-05	2.5e-06
649.513	-3.90909e-06	0.000161368	0.000177686	0.000144933	0.000201		649.513	-8.09091e-06	-0.000667316	-0.000298182	0.000203174	0.000276643	0.000161235	0.000128333		613.87	1.81818e-07	0.000177211	0.000177615	0.000142583	9.19583e-05	3.785e-05	1.34545e-05
650.704	-1.81818e-06	0.000137684	0.000166229	0.000126667	0.000152		650.704	-1.02727e-05	-0.000674211	-0.0003015	0.000203565	0.000277071	0.000162824	0.00013775		615.056	3.09091e-06	0.000161105	0.000166269	0.000134889	8.67917e-05	3.685e-05	1.18182e-05
651.895	-3e-06	0.000126947	0.000157	0.000117667	0.000179		651.895	-7.09091e-06	-0.000670579	-0.000304182	0.000203435	0.000284429	0.000167647	0.000139		616.242	3.36364e-06	0.000151	0.000161885	0.00013025	8.56667e-05	4.17e-05	1.51818e-05
653.086	-3.45455e-06	0.000156105	0.000172743	0.000132333	0.000188		653.086	-1.21818e-05	-0.000689895	-0.000314773	0.000195348	0.000278929	0.000154941	0.00013275		617.427	-1.81818e-07	0.000191263	0.000195692	0.000160806	0.000109917	5.015e-05	2.69091e-05
654.278	-1.90909e-06	0.000145895	0.000161371	0.0001148	0.000177		654.278	-1.14545e-05	-0.000689895	-0.000317591	0.000197522	0.000277429	0.000159059	0.000130083		618.613	-1e-06	0.000169368	0.000183115	0.00015125	0.000107542	5.245e-05	2.55e-05
655.469	-3.72727e-06	0.000150105	0.000162743	0.000119	0.000185		655.469	-8.09091e-06	-0.000691474	-0.000317727	0.000194565	0.000282357	0.000159235	0.000134583		619.8	-3.63636e-07	0.000177579	0.000192231	0.000160306	0.0001115	5.84e-05	3.48182e-05
656.661	-3.27273e-06	0.000124263	0.0001494	0.000110733	0.000161		656.661	-8.63636e-06	-0.000698368	-0.000324818	0.000198174	0.0002845	0.000166529	0.00014075		620.986	1.36364e-06	0.000172789	0.000186462	0.000156972	0.000110625	6.2e-05	3.73636e-05
657.853	-5.54545e-06	0.000135684	0.000158829	0.000108067	0.000197		657.853	-7.54545e-06	-0.000711684	-0.000328455	0.000199391	0.000283286	0.000169882	0.000141		622.173	-5.45455e-07	0.000196368	0.000210192	0.000177389	0.000124667	7.31e-05	4.46818e-05
659.045	-6.18182e-06	0.000143895	0.000152029	0.000104067	0.000171		659.045	-9.09091e-06	-0.000702789	-0.000332227	0.000195435	0.00029	0.000174294	0.000143333		623.359	-1.81818e-07	0.000201105	0.000217423	0.000181972	0.000131667	7.855e-05	4.82727e-05
660.238	-6.36364e-06	0.000140789	0.000152143	0.000100733	0.000193		660.238	-1.00909e-05	-0.000712737	-0.00034	0.000193783	0.000290786	0.000166294	0.000150083		624.546	-2e-06	0.000190105	0.000208615	0.000177583	0.000130208	7.47e-05	4.89091e-05
661.43	-2.81818e-06	0.000138421	0.000147029	0.000100267	0.000158		661.43	-9.54545e-06	-0.000721421	-0.000345182	0.000194174	0.000290214	0.000166529	0.000145667		625.733	-2.09091e-06	0.000191842	0.000211115	0.000180472	0.000133792	8.05e-05	5.37273e-05
662.623	-5.72727e-06	0.000132737	0.000148857	0.000109533	0.000196		662.623	-8.63636e-06	-0.000730211	-0.000346091	0.000184478	0.000288286	0.000169824	0.000144167		626.921	1.09091e-06	0.000206684	0.000223077	0.000192917	0.000145542	8.98e-05	6.31818e-05
663.816	-4.45455e-06	0.000127053	0.000139343	8.9e-05	0.000148		663.816	-1.11818e-05	-0.000738053	-0.000354409	0.000181391	0.000287143	0.000169412	0.00014375		628.108	-1.90909e-06	0.000204842	0.000227962	0.000198389	0.0001515	9.18e-05	7.05455e-05
665.009	-3.36364e-06	0.000154579	0.000160743	0.0001024	0.000203		665.009	-1.64545e-05	-0.000745158	-0.000355182	0.000186087	0.000287143	0.000175706	0.000144833		629.296	-1.18182e-06	0.000188263	0.000213077	0.000184167	0.000140917	8.925e-05	6.63182e-05
666.202	-5.90909e-06	0.000155684	0.000160229	0.000111133	0.000193		666.202	-1.11818e-05	-0.000747737	-0.0003615	0.000175261	0.0002805	0.000171	0.000144083		630.484	-2.54545e-06	0.000207526	0.000233192	0.000202944	0.000156417	9.855e-05	7.56818e-05
667.395	-3e-06	0.000135211	0.000141971	0.0001036	0.000178		667.395	-9.54545e-06	-0.000755053	-0.000370273	0.000178087	0.000282929	0.000172176	0.000160083		631.672	-1.18182e-06	0.000202737	0.000230577	0.000201972	0.000155083	0.00010525	8.26818e-05
668.589	-1.09091e-06	0.000119474	0.000128714	8.79333e-05	0.000156		668.589	-1.48182e-05	-0.000773105	-0.000378182	0.000168652	0.000269286	0.000167176	0.000142		632.86	8.18182e-07	0.000215105	0.000239308	0.000207222	0.000159167	0.0001101	8.12273e-05
669.782	-3.90909e-06	0.000116579	0.000128429	8.56667e-05	0.000162		669.782	-1.42727e-05	-0.000783316	-0.000381	0.000172174	0.000269071	0.000171882	0.0001435		634.048	-2.72727e-07	0.000205368	0.000230731	0.000204583	0.000158417	0.00010705	8.10909e-05
670.976	-6.18182e-06	0.000131158	0.000134857	8.24667e-05	0.00017		670.976	-1.26364e-05	-0.000784053	-0.000386364	0.000165043	0.000273714	0.000161647	0.000144917		635.237	-9.09091e-07	0.000202526	0.000231423	0.0002045	0.00016	0.00010505	8.40455e-05
672.17	-7.63636e-06	0.000118579	0.000121486	6.68667e-05	0.000169		672.17	-1.07273e-05	-0.000790421	-0.000395682	0.000158696	0.000265143	0.000159706	0.000145		636.425	-1.27273e-06	0.000207632	0.000238423	0.000210556	0.000164875	0.00011205	9.19091e-05
673.365	-5.45455e-06	0.000120895	0.000134514	7.74e-05	0.000153		673.365	-1.35455e-05	-0.000795474	-0.0003975	0.000163522	0.000277929	0.000173	0.00016		637.614	-1.81818e-07	0.000191	0.000229385	0.0002035	0.000159167	0.00011055	9.01818e-05
674.559	-3.90909e-06	0.000125579	0.000131143	8.14667e-05	0.000159		674.559	-1.11818e-05	-0.000809684	-0.000400182	0.000151957	0.000269571	0.000160588	0.000143083		638.803	-4.09091e-06	0.000241737	0.000268769	0.000235444	0.000185083	0.0001268	9.87273e-05
675.754	2e-06	0.000110789	0.000118086	6.48e-05	0.000156		675.754	-1.27273e-05	-0.000816842	-0.000416545	0.000144435	0.000265786	0.000162353	0.00014625		639.993	-3.63636e-07	0.000212947	0.000243038	0.000215917	0.00017	0.00012185	9.35909e-05
676.949	-3.54545e-06	0.000114421	0.000123429	5.82e-05	0.00018		676.949	-1.31818e-05	-0.000821579	-0.000411773	0.000152826	0.000268929	0.000172647	0.000152583		641.182	1.90909e-06	0.000201526	0.000233692	0.000208639	0.000165875	0.0001188	9.60455e-05
678.144	-8.63636e-06	0.000135684	0.0001406	8.52e-05	0.000237		678.144	-1.41818e-05	-0.000826737	-0.000425727	0.000155957	0.000257929	0.000165471	0.000145333		642.372	-1.63636e-06	0.000200263	0.000237115	0.000214028	0.000174208	0.0001223	0.0001005
679.339	-4.63636e-06	0.000133947	0.000136657	7.64e-05	0.000205		679.339	-8.81818e-06	-0.000850632	-0.000441273	0.000138957	0.0002495	0.000160118	0.00013925		643.562	-2.72727e-07	0.000228474	0.000261846	0.000230722	0.000187917	0.00012985	0.000106409
680.534	-9.72727e-06	0.000101053	0.000118314	4.55333e-05	0.000162		680.534	-1.15455e-05	-0.000859526	-0.000439227	0.000146174	0.000251714	0.000168588	0.000145917		644.752	9.09091e-08	0.000215789	0.000251423	0.000223111	0.0001805	0.00013055	0.000107318
681.73	-4e-06	0.000115789	0.000120486	5.22667e-05	0.000204		681.73	-1.11818e-05	-0.000874158	-0.000450591	0.000129261	0.000247429	0.000163706	0.000144667		645.942	2.36364e-06	0.000225737	0.000257115	0.000233	0.000185458	0.0001325	0.000107182
682.925	-8.63636e-06	9.37895e-05	0.000112343	4.84e-05	0.0002		682.925	-6e-06	-0.000874526	-0.000449955	0.000129	0.000252929	0.000168353	0.000145083		647.132	-1.09091e-06	0.000220158	0.000252269	0.000228917	0.00018575	0.0001337	0.000110136
684.121	-9e-06	7.51053e-05	9.72286e-05	3.67333e-05	0.000221		684.121	-5.63636e-06	-0.000885842	-0.000453409	0.000128696	0.000247	0.000168471	0.00014475		648.323	-1.45455e-06	0.000199263	0.000235769	0.000217722	0.00017725	0.00012765	0.000110364
685.317	-8.90909e-06	0.000126053	0.000123743	5.14667e-05	0.000237		685.317	-5.27273e-06	-0.000908	-0.000468409	0.000119174	0.000247857	0.000161294	0.000134333		649.513	1e-06	0.000214105	0.000247885	0.000226806	0.000185083	0.00013815	0.000114227
686.514	-1.4e-05	0.000121842	0.000115429	4.18667e-05	0.000246		686.514	-4.36364e-06	-0.000914579	-0.000476364	0.00011813	0.000238429	0.000158412	0.000149333		650.704	-4.54545e-06	0.000217579	0.000250385	0.000230917	0.000186208	0.0001345	0.000115773
687.71	-2.01818e-05	9.34211e-05	9.82286e-05	1.96667e-05	0.000239		687.71	-2.81818e-06	-0.000912105	-0.000482182	0.000125652	0.000243929	0.000175118	0.000154417		651.895	-3.81818e-06	0.000212474	0.000250808	0.000229056	0.000184042	0.0001296	0.0001165
688.907	-1.69091e-05	7.51053e-05	9.97714e-05	1.30667e-05	0.00022		688.907	-2.72727e-07	-0.000919842	-0.000484091	0.000117696	0.000246643	0.000168941	0.00014675		653.086	-4.18182e-06	0.000226421	0.000258769	0.000235778	0.000191708	0.00013605	0.000121727
690.103	-2.03636e-05	7.65263e-05	8.48e-05	5.46667e-06	0.000223		690.103	-6.72727e-06	-0.000930579	-0.000502727	0.000117609	0.000237	0.000157235	0.000138667		654.278	-3.81818e-06	0.000233526	0.000262538	0.000242028	0.000199917	0.00014345	0.000126864
691.3	-1.82727e-05	7.32105e-05	8.37714e-05	8.2e-06	0.000236		691.3	-8e-06	-0.000944632	-0.000500773	0.00012413	0.000238071	0.000164882	0.000148833		655.469	-4.90909e-06	0.000230053	0.000260462	0.000239833	0.000200625	0.0001409	0.000130045
692.498	-1.43636e-05	6.92105e-05	8.2e-05	8.4e-06	0.000213		692.498	-4.54545e-06	-0.000960895	-0.000509682	0.000115261	0.000233929	0.000167118	0.0001485		656.661	-5e-06	0.000191158	0.000227423	0.000216444	0.00018275	0.0001267	0.000119318
693.695	-1.58182e-05	9.80526e-05	0.000105829	2.59333e-05	0.000265		693.695	-8.18182e-06	-0.000964263	-0.000519909	0.000103087	0.000240857	0.000165	0.000141167		657.853	-6e-06	0.000213158	0.000250962	0.00023475	0.000194042	0.00013395	0.000125636
694.892	-2.59091e-05	7.32632e-05	7.94286e-05	1.06667e-06	0.000249		694.892	-1.27273e-06	-0.000969842	-0.000525773	9.99565e-05	0.000229214	0.000162882	0.000140333		659.045	-1.13636e-05	0.000223421	0.000260538	0.000239139	0.000195958	0.0001273	0.000123045
696.09	-1.77273e-05	6.88421e-05	8.3e-05	3.46667e-06	0.000258		696.09	-3.81818e-06	-0.000991211	-0.000538591	9.41739e-05	0.000230714	0.000160059	0.000131667		660.238	-5.36364e-06	0.000220947	0.000257115	0.000237111	0.000196667	0.00012885	0.000126136
697.288	-1.55455e-05	7.85263e-05	8.49429e-05	4.46667e-06	0.000224		697.288	-1.45455e-06	-0.000994947	-0.000536727	9.11739e-05	0.000231143	0.000147882	0.000142083		661.43	-5.81818e-06	0.000223789	0.000254385	0.000236389	0.000195792	0.00012765	0.000125455
698.486	-1.95455e-05	7.53684e-05	7.57429e-05	-3.93333e-06	0.000221		698.486	-4.18182e-06	-0.001	-0.000534318	9.12174e-05	0.000231786	0.000167765	0.000158833		662.623	-4.54545e-06	0.000222789	0.000259154	0.000241389	0.000196833	0.00013265	0.000133182
699.684	-1.83636e-05	9.04211e-05	7.87143e-05	1.34667e-05	0.000282		699.684	-8.45455e-06	-0.00102	-0.000550591	8.28261e-05	0.0002205	0.000172353	0.000166083		663.816	-6.54545e-06	0.000195263	0.000227423	0.000215972	0.000180958	0.00011955	0.000120864
700.883	-1.78182e-05	7.22105e-05	6.67714e-05	-7e-06	0.000247		700.883	-4.81818e-06	-0.00101	-0.000549182	8.65217e-05	0.000226214	0.000158765	0.00017625		665.009	-6.36364e-06	0.000223737	0.000251808	0.00023675	0.000196125	0.00013105	0.000128273
702.081	-1.89091e-05	5.21579e-05	6.05429e-05	-2.14667e-05	0.000242		702.081	-7.90909e-06	-0.00103	-0.000564727	6.7e-05	0.000213	0.000148529	0.00016475		666.202	-7.27273e-06	0.000219947	0.000252615	0.000240472	0.000199375	0.00012675	0.000127591
703.28	-1.47273e-05	8.12105e-05	7.40857e-05	-1.20667e-05	0.000215		703.28	-2.63636e-06	-0.00103	-0.000555818	7.11304e-05	0.000219786	0.000162941	0.000170833		667.395	-3.90909e-06	0.000194158	0.000229077	0.000218583	0.00018175	0.0001175	0.000119045
704.479	-2.39091e-05	9.6e-05	8.49143e-05	-2.06667e-06	0.000262		704.479	-1.2e-05	-0.00105	-0.000549955	7.32609e-05	0.000226786	0.000163412	0.000166917		668.589	-4.36364e-06	0.000181684	0.000215692	0.000207139	0.000170125	0.00011125	0.000113182
705.678	-1.90909e-05	8.65789e-05	7.55143e-05	-1e-06	0.000265		705.678	-9.45455e-06	-0.00104	-0.000556364	7.25652e-05	0.000237786	0.000178	0.000197		669.782	-2.45455e-06	0.000191737	0.0002275	0.000217333	0.000178583	0.0001153	0.000130182
706.877	-1.95455e-05	9.8e-05	7.84571e-05	-3.06667e-06	0.000273		706.877	-1.11818e-05	-0.00107	-0.000581227	5.43478e-05	0.000216071	0.000154471	0.000152917		670.976	-2.63636e-06	0.000205895	0.000234538	0.000226889	0.000185375	0.0001174	0.000132227
708.077	-1.71818e-05	8.94737e-05	7.26e-05	-1.98667e-05	0.000234		708.077	-9.72727e-06	-0.00108	-0.000578318	3.91739e-05	0.000211	0.000160529	0.000177		672.17	-5.09091e-06	0.000191842	0.000224808	0.000215278	0.00018325	0.00011185	0.000123273
709.276	-1.07273e-05	8.74211e-05	7.70857e-05	-3.02e-05	0.000291		709.276	-8.27273e-06	-0.00107	-0.000566545	4.58261e-05	0.000230071	0.000173235	0.000190333		673.365	1.18182e-06	0.000197053	0.000232038	0.000222083	0.00019075	0.000118	0.000128182
710.476	-1.19091e-05	9.78947e-05	7.71143e-05	-1.14e-05	0.000301		710.476	-1.91818e-05	-0.00109	-0.000576818	4.71304e-05	0.000215357	0.000171824	0.000203667		674.559	-5.90909e-06	0.000195632	0.000227885	0.00022075	0.000185958	0.00011585	0.000129909
711.676	-9.54545e-06	0.000103684	8.40857e-05	-1.58e-05	0.000257		711.676	-2.50909e-05	-0.0011	-0.000597909	2.26957e-05	0.000208429	0.000152	0.00019325		675.754	-1.36364e-06	0.000187053	0.000213423	0.000212528	0.0001805	0.0001016	0.000127727
712.876	-1.06364e-05	0.000100684	7.57429e-05	-2.5e-05	0.000282		712.876	-1.07273e-05	-0.0011	-0.000594364	3.31739e-05	0.000209071	0.000160353	0.000202917		676.949	-4.36364e-06	0.000179211	0.000211115	0.000210444	0.000173667	9.46e-05	0.000123091
714.077	-5.18182e-06	0.000102421	8.08571e-05	-2.86e-05	0.000328		714.077	-8.81818e-06	-0.00114	-0.000615409	3.6e-05	0.000200714	0.000161176	0.000191417		678.144	-7.63636e-06	0.000198947	0.000223615	0.000218056	0.000186042	0.00010285	0.000128909
715.277	-1.19091e-05	9.11053e-05	7.00286e-05	-3.58e-05	0.000302		715.277	-1.8e-05	-0.00112	-0.000606091	3.41304e-05	0.000217857	0.000174176	0.000217083		679.339	-6.45455e-06	0.000204	0.000233154	0.000228833	0.000192125	0.00010805	0.000140364
716.478	-5.45455e-06	0.000101	7.45429e-05	-1.67333e-05	0.000292		716.478	-1.25455e-05	-0.00113	-0.000603955	3.4087e-05	0.0002145	0.000186588	0.000205083		680.534	-7.72727e-06	0.000180789	0.000209808	0.000213667	0.000178417	9.255e-05	0.000131545
717.679	-3.54545e-06	0.000119474	8.62857e-05	-1.28e-05	0.00026		717.679	-7.54545e-06	-0.00114	-0.000623	2.96087e-05	0.000212714	0.000169	0.0002125		681.73	-1.02727e-05	0.000192158	0.000228731	0.000229389	0.000193375	9.575e-05	0.000142
718.88	-5.45455e-06	0.000119842	9.87143e-05	5.33333e-07	0.000346		718.88	-1.32727e-05	-0.00116	-0.000640864	2.10435e-05	0.000200071	0.000161706	0.000194917		682.925	-1.65455e-05	0.000196632	0.000229885	0.000233361	0.000195958	9.245e-05	0.000135545
720.081	-2.45455e-06	0.000113105	9.57143e-05	-1.46e-05	0.00031		720.081	-1.54545e-06	-0.00117	-0.000638682	1.22609e-05	0.0001865	0.000155765	0.000183		684.121	-1.47273e-05	0.000170579	0.000208308	0.000213639	0.000176667	8.565e-05	0.000134318
721.283	-1.16364e-05	9.68421e-05	7.75429e-05	-3.17333e-05	0.000255		721.283	-7.81818e-06	-0.00119	-0.000658227	-4.86957e-06	0.000177071	0.000153235	0.000189833		685.317	-1.31818e-05	0.000194895	0.000222385	0.000227083	0.00018875	9.64e-05	0.000140318
722.484	-1.23636e-05	0.000105474	9.60571e-05	-1.28667e-05	0.000254		722.484	-5.81818e-06	-0.00118	-0.0006525	1.1087e-05	0.0001965	0.000141294	0.000177167		686.514	-1.74545e-05	0.000204684	0.000225846	0.000225556	0.000192583	7.95e-05	0.000136136
723.686	-1.4e-05	0.000114474	0.000100857	4.53333e-06	0.000325		723.686	-1.09091e-05	-0.00118	-0.000655409	4.82609e-06	0.000187	0.000143412	0.0001715		687.71	-2.01818e-05	0.000173316	0.000206538	0.000215083	0.000182375	7.095e-05	0.000129909
724.888	-1.02727e-05	9.03158e-05	9.54286e-05	-1.03333e-05	0.000333		724.888	-8.72727e-06	-0.00119	-0.000677727	5.08696e-06	0.000169929	0.000147294	0.000174917		688.907	-2.15455e-05	0.000175579	0.000209577	0.000223917	0.000195583	7.22e-05	0.000136818
726.09	-7.72727e-06	0.000114	0.000100771	-1.36667e-05	0.000281		726.09	2e-06	-0.00119	-0.000675545	-5.65217e-07	0.000184	0.000146353	0.0001975		690.103	-2.44545e-05	0.000191	0.000216346	0.000222333	0.000190542	6.645e-05	0.000131136
727.293	-9.72727e-06	0.000125474	0.000111457	7.13333e-06	0.000304		727.293	-9e-06	-0.0012	-0.000688773	-5e-06	0.000174643	0.000139471	0.000173583		691.3	-2.69091e-05	0.000186579	0.000204577	0.000213972	0.00018775	6.65e-05	0.000128045
728.495	-1.57273e-05	0.000108579	0.000101229	7.86667e-06	0.000322		728.495	-1.73636e-05	-0.00119	-0.000687636	-8.08696e-06	0.000170429	0.000143471	0.0001795		692.498	-2.36364e-05	0.000163895	0.000189962	0.000203333	0.000179833	5.95e-05	0.000120727
729.698	-7.09091e-06	0.000100105	0.0001012	2.33333e-06	0.000319		729.698	-1.08182e-05	-0.00119	-0.000690773	-1.50435e-05	0.000177643	0.000142588	0.000161917		693.695	-2.52727e-05	0.000181789	0.000203231	0.000212611	0.000185292	6.78e-05	0.000119727
730.901	-4.18182e-06	0.000116526	0.000109286	9.6e-06	0.00028		730.901	-1.20909e-05	-0.00116	-0.000672682	1.25652e-05	0.000192357	0.000170647	0.000194583		694.892	-2.67273e-05	0.000186158	0.000208423	0.000218278	0.000188125	5.955e-05	0.000132364
732.104	-5.27273e-06	0.000135368	0.0001014	7.2e-06	0.000305		732.104	-1.10909e-05	-0.00118	-0.000697591	-1.00435e-05	0.000164143	0.000155647	0.00016425		696.09	-2.59091e-05	0.000173947	0.000201423	0.000216333	0.00018475	5.37e-05	0.000129455
733.307	-5.72727e-06	0.000115263	0.000100429	5.93333e-06	0.000254		733.307	-8e-06	-0.00119	-0.000702773	-2.77826e-05	0.000156071	0.000136765	0.000156417		697.288	-2.86364e-05	0.000179421	0.000204923	0.000223028	0.000198	5.865e-05	0.000134545
734.51	-1.13636e-05	0.000120368	0.000108857	5.2e-06	0.000299		734.51	-1.63636e-06	-0.00119	-0.000707	-3.77826e-05	0.000152	0.000123765	0.000144333		698.486	-2.69091e-05	0.000181421	0.000196346	0.000210611	0.000185292	5.99e-05	0.000126364
735.714	-1.09091e-05	0.000113895	0.000113371	2.84e-05	0.000297		735.714	6.27273e-06	-0.00119	-0.000723818	-3.68696e-05	0.000149286	0.000124059	0.00014175		699.684	-2.31818e-05	0.000179789	0.000209423	0.000223361	0.000193667	6.275e-05	0.000132682
736.918	-7e-06	9.46316e-05	0.000106343	2.81333e-05	0.000277		736.918	-8.45455e-06	-0.00118	-0.000729773	-2.93478e-05	0.000148714	0.000123294	0.000121083		700.883	-2.27273e-05	0.000178368	0.000212731	0.000231056	0.000204125	5.95e-05	0.000142909
738.122	-7.81818e-06	9.30526e-05	0.000101857	1.5e-05	0.000227		738.122	1.09091e-06	-0.00118	-0.000735364	-3.93913e-05	0.000136929	0.000127824	0.000126333		702.081	-2.37273e-05	0.000164316	0.000191615	0.000216083	0.000187583	5.865e-05	0.000140318
739.326	-1.51818e-05	5.69474e-05	7.76286e-05	-2.73333e-06	0.00022		739.326	4.81818e-06	-0.00118	-0.000751591	-4.76087e-05	0.000135286	0.000111765	0.000105417		703.28	-2.12727e-05	0.000168684	0.000198923	0.00022175	0.000186875	5.575e-05	0.000146818
740.53	-1.80909e-05	7.42105e-05	9.50857e-05	1.97333e-05	0.000284		740.53	3e-06	-0.00117	-0.000733455	-4.11304e-05	0.000121643	0.000110294	9.975e-05		704.479	-2.1e-05	0.000190947	0.000219	0.000235611	0.000200417	6.315e-05	0.000155682
741.735	-1.72727e-05	0.000124263	0.000118114	5.00667e-05	0.000295		741.735	1.2e-05	-0.00115	-0.000735318	-4.73043e-05	0.000120286	0.000105176	9.575e-05		705.678	-2.05455e-05	0.000197263	0.000217692	0.000237	0.000201042	6.325e-05	0.0001565
742.939	-2.03636e-05	9.47368e-05	9.4e-05	2.92667e-05	0.000273		742.939	4.36364e-06	-0.00114	-0.000726545	-3.68696e-05	0.000130643	9.69412e-05	9.31667e-05		706.877	-1.5e-05	0.000189105	0.000218577	0.000242333	0.000203917	5.515e-05	0.000162045
744.144	-1.68182e-05	0.000101947	8.66286e-05	2.45333e-05	0.000245		744.144	2.18182e-06	-0.00111	-0.000717591	-4.64348e-05	0.000126929	9.75882e-05	9.09167e-05		708.077	-1.76364e-05	0.000190105	0.000218538	0.000240917	0.000198333	5.16e-05	0.000159545
745.349	-2.77273e-05	6.6e-05	5.99143e-05	2.06667e-06	0.000204		745.349	9.09091e-06	-0.00108	-0.000703864	-4.41739e-05	0.000122714	9.74706e-05	8.85e-05		709.276	-1.07273e-05	0.000177895	0.000214385	0.00023725	0.000201333	4.755e-05	0.000154318
746.554	-1.65455e-05	8.34211e-05	7.56e-05	1.64e-05	0.000225		746.554	4.81818e-06	-0.00107	-0.000698591	-4.43478e-05	0.000109929	9.57059e-05	7.84167e-05		710.476	-1.50909e-05	0.000175158	0.000222308	0.000238472	0.000198333	4.095e-05	0.000162864
747.76	-2.21818e-05	5.54737e-05	5.74571e-05	-8e-06	0.000241		747.76	1.48182e-05	-0.00106	-0.000681455	-3.50435e-05	0.000110643	0.000101647	7.68333e-05		711.676	-6.09091e-06	0.000186737	0.000216192	0.000249333	0.000208708	6.04e-05	0.000163773
748.965	-2.08182e-05	5.89474e-05	6.15143e-05	1.66667e-06	0.000237		748.965	1.35455e-05	-0.00105	-0.000691864	-3.84783e-05	0.000100143	8.6e-05	7.30833e-05		712.876	-1.02727e-05	0.000187053	0.000216962	0.000242667	0.000199167	4.365e-05	0.000167909
750.171	-2.55455e-05	6.22105e-05	5.86571e-05	-5.33333e-07	0.000248		750.171	2.90909e-06	-0.00103	-0.000662364	-4.46957e-05	8.96429e-05	9.92941e-05	5.325e-05		714.077	-1.29091e-05	0.000194526	0.00023	0.000255528	0.000217125	5.045e-05	0.000176818
751.377	-2.17273e-05	4.91579e-05	5.61143e-05	-4.93333e-06	0.000225		751.377	6.36364e-06	-0.00102	-0.000665318	-3.5e-05	9.39286e-05	9.28235e-05	7.80833e-05		715.277	-1.02727e-05	0.000190632	0.000231192	0.000251889	0.000209042	4.04e-05	0.000172227
752.583	-2.38182e-05	6.10526e-05	6.61143e-05	2.2e-06	0.000214		752.583	1.06364e-05	-0.00101	-0.000629864	-2.33478e-05	8.52857e-05	0.000118588	9.425e-05		716.478	-1.27273e-05	0.000175684	0.000222423	0.000244889	0.000198125	4.13e-05	0.000163409
753.789	-1.20909e-05	5.94211e-05	7.92286e-05	2.33333e-06	0.00026		753.789	1.12727e-05	-0.000979158	-0.000633773	-3.55217e-05	8.84286e-05	0.000103647	6.85833e-05		717.679	-1e-05	0.000191526	0.000231462	0.000259111	0.000218917	4.915e-05	0.000179318
754.996	-7.54545e-06	5.58421e-05	8.22e-05	2.01333e-05	0.000297		754.996	1.39091e-05	-0.000980105	-0.000629182	-2.33043e-05	9.35e-05	0.000102235	7.725e-05		718.88	-6.09091e-06	0.000186	0.000229346	0.000252306	0.000210583	4.795e-05	0.000176545
756.202	-1.13636e-05	6.07895e-05	9.24571e-05	2.28e-05	0.000237		756.202	3.63636e-06	-0.000967526	-0.000610682	1.82609e-06	0.000118786	0.000119471	8.29167e-05		720.081	-1.3e-05	0.000200263	0.000250615	0.000273889	0.000222792	5.84e-05	0.000184045
757.409	-7e-06	9.03684e-05	0.000113314	5.31333e-05	0.000219		757.409	1.05455e-05	-0.000956895	-0.000600545	-9.47826e-06	0.000121786	0.000118588	9.13333e-05		721.283	-1.47273e-05	0.000196947	0.000237423	0.000254222	0.000210917	4.7e-05	0.000174227
758.616	-5.09091e-06	6.83158e-05	9.76857e-05	4.2e-05	0.000173		758.616	1.11818e-05	-0.000956895	-0.000599636	-1.82609e-06	0.000123714	0.000121353	9.14167e-05		722.484	-1.06364e-05	0.000197737	0.000237385	0.000260694	0.000215958	4.44e-05	0.000176136
759.823	-1.14545e-05	9.56316e-05	0.000117771	7.04e-05	0.000201		759.823	1.08182e-05	-0.000963105	-0.000609	-2.44783e-05	0.000109571	0.000109588	6.75833e-05		723.686	-1.3e-05	0.000190947	0.000234346	0.000251028	0.000211125	4.065e-05	0.000171682
761.031	-5.09091e-06	0.000133684	0.0001414	0.000104733	0.000226		761.031	1.2e-05	-0.000915263	-0.0006035	-1.42174e-05	0.000103929	9.94118e-05	6.675e-05		724.888	-1.09091e-05	0.000171	0.000212269	0.000235556	0.000198875	3.995e-05	0.000166273
762.238	-1.43636e-05	0.000106526	0.000121371	8.32e-05	0.00019		762.238	9.45455e-06	-0.000868316	-0.000569591	-5.47826e-06	0.000106929	0.000117529	7.65e-05		726.09	-1.39091e-05	0.000198	0.000229885	0.000246861	0.000203583	4.42e-05	0.000165955
763.446	-9.36364e-06	9.16316e-05	0.0001102	7.53333e-05	0.000149		763.446	7.63636e-06	-0.000797789	-0.000535864	1.06957e-05	0.000134143	0.000141412	8.88333e-05		727.293	-1.26364e-05	0.000205684	0.000245385	0.000258028	0.000216	5.66e-05	0.000172273
764.654	-6.90909e-06	9.49474e-05	0.0001008	7.7e-05	0.000107		764.654	1.54545e-06	-0.000772368	-0.000517045	2.20435e-05	0.000142	0.000141118	0.00011875		728.495	-1.39091e-05	0.000195579	0.000225231	0.000237583	0.000192958	5.26e-05	0.000161682
765.862	-9.09091e-07	9.12632e-05	9.97714e-05	6.89333e-05	6.4e-05		765.862	5.36364e-06	-0.000785737	-0.000518818	6.47826e-06	0.000125786	0.000122706	9.1e-05		729.698	-1.31818e-05	0.000175895	0.000211846	0.000224111	0.000188792	4.855e-05	0.000154227
767.07	3.18182e-06	9.38947e-05	0.000101171	7.69333e-05	9e-05		767.07	1.28182e-05	-0.000773053	-0.000535273	5.26087e-06	0.0001205	0.000113529	6.225e-05		730.901	-2.15455e-05	0.000183263	0.000214346	0.000230694	0.000195208	5.345e-05	0.0001605
768.279	6.36364e-07	0.000108684	0.0001062	8.63333e-05	9.3e-05		768.279	8.36364e-06	-0.000779526	-0.000543045	-1.25217e-05	7.56429e-05	8.87647e-05	3.01667e-05		732.104	-1.51818e-05	0.000194316	0.000216769	0.000232028	0.000195833	4.19e-05	0.000154909
769.487	1.72727e-06	7.12105e-05	8.48286e-05	7.26e-05	0.000119		769.487	-5.45455e-07	-0.000751632	-0.000512818	-1.13478e-05	7.45714e-05	7.58824e-05	4.09167e-05		733.307	-2.12727e-05	0.000198526	0.000214615	0.000229861	0.000197542	5.18e-05	0.000146409
770.696	4.27273e-06	4.06842e-05	7.04571e-05	5.84e-05	5.5e-05		770.696	1.60909e-05	-0.000700316	-0.000463273	2.48696e-05	0.000121643	0.000101471	7.43333e-05		734.51	-2.16364e-05	0.000192842	0.000218769	0.000234528	0.000203333	6.265e-05	0.000155
771.905	-2.63636e-06	6.21579e-05	8.02286e-05	5.6e-05	0.000107		771.905	1.68182e-05	-0.000672579	-0.000451045	3.31739e-05	0.000141214	0.000128176	9.025e-05		735.714	-2.2e-05	0.000175105	0.000199115	0.000211722	0.000177542	3.97e-05	0.000134591
773.114	3.54545e-06	6.61053e-05	8.48e-05	5.13333e-05	7e-05		773.114	1.73636e-05	-0.000651947	-0.000434182	3.51304e-05	0.000133857	0.000131353	8.75833e-05		736.918	-2.97273e-05	0.000179158	0.000196769	0.000207056	0.000182958	5.61e-05	0.000131091
774.323	-5.54545e-06	6.05789e-05	8.18e-05	5.78667e-05	4.8e-05		774.323	1.63636e-05	-0.000640421	-0.000443318	9.17391e-06	0.000107429	0.000117353	7.35e-05		738.122	-3.00909e-05	0.000176947	0.000192654	0.000203139	0.000180542	6.32e-05	0.000125955
775.533	3.27273e-06	5.84211e-05	7.94571e-05	6.62e-05	3.4e-05		775.533	1.27273e-06	-0.000659368	-0.000450773	-8.26087e-07	8.72857e-05	9.42941e-05	2.4e-05		739.326	-2.87273e-05	0.000141368	0.000156731	0.000176528	0.000161	5.85e-05	0.000123591
776.743	2.36364e-06	4.95789e-05	8.47143e-05	4.94e-05	7.8e-05		776.743	5.63636e-06	-0.000658211	-0.000472591	-2.23913e-05	6.53571e-05	5.52941e-05	8.25e-06		740.53	-2.18182e-05	0.000126789	0.000136846	0.000157306	0.000145708	4.715e-05	0.000111273
777.952	5.09091e-06	4.55263e-05	7.69143e-05	3.54667e-05	3.9e-05		777.952	5.45455e-06	-0.000653053	-0.000464364	-1.80435e-05	5.57143e-05	6.47059e-05	6.41667e-06		741.735	-3.19091e-05	0.000174158	0.000170269	0.000180583	0.000159792	6.11e-05	0.000113409
779.163	-6.81818e-06	2.34737e-05	5.44857e-05	2.93333e-06	-2.3e-05		779.163	2.19091e-05	-0.000626737	-0.000429409	7.21739e-06	8.51429e-05	8.82353e-05	1.25e-05		742.939	-3.17273e-05	0.000165632	0.000157885	0.000164861	0.000151333	5.555e-05	0.000107955
780.373	-1.45455e-06	4.63158e-05	8.02571e-05	1.28e-05	-7e-06		780.373	2.89091e-05	-0.000653947	-0.000468045	-8.34783e-06	5.92857e-05	5.78235e-05	-2.60833e-05		744.144	-3.23636e-05	0.000155105	0.000148731	0.000154944	0.000144	5.255e-05	9.83182e-05
781.583	-1.81818e-06	4.71053e-05	0.000110486	2.08e-05	-7.9e-05		781.583	2.37273e-05	-0.000682789	-0.000487364	-4.25652e-05	3.15e-05	4.38824e-05	-4.89167e-05		745.349	-3.48182e-05	0.000143474	0.000123962	0.000135639	0.000128167	4.06e-05	8.40455e-05
782.794	1.6e-05	0.000113947	0.000177029	0.000115933	5.5e-05		782.794	1.69091e-05	-0.000694421	-0.000501136	-3.79565e-05	5.35714e-05	2.66471e-05	-2.69167e-05		746.554	-4.13636e-05	0.000132632	0.0001215	0.000127444	0.000125375	4.015e-05	8.18182e-05
784.004	3.84545e-05	0.000192421	0.000297886	0.0003058	-5.2e-05		784.004	-2.80909e-05	-0.000688211	-0.0005045	-5.45217e-05	0.0001545	1.5e-05	2e-05		747.76	-3.45455e-05	0.000111316	0.000102308	0.00011425	0.0001095	2.99e-05	6.78636e-05
785.215	3.97273e-05	0.000135421	0.000188457	0.000344067	-0.000467		785.215	-6.09091e-05	-0.000455421	-0.000254364	-0.000179826	0.000222929	4.45882e-05	4.9e-05		748.965	-3.33636e-05	0.000120526	0.000118154	0.00013075	0.000117708	2.375e-05	8.25e-05
786.427	5.7e-05	0.000143368	0.000135943	0.000331933	-0.000426		786.427	-3.90909e-05	-0.000353105	-0.000201182	-0.000195609	0.000116143	1.68824e-05	2.1e-05		750.171	-4.1e-05	0.000108789	0.000102269	0.000110694	0.000109625	2.435e-05	6.94091e-05
787.638	1.53636e-05	7.17895e-05	5.03143e-05	0.0001506	-0.000379		787.638	-2.52727e-05	-0.000293211	-0.000242364	-0.000141391	9.93571e-05	2.02353e-05	4.94167e-05		751.377	-3.25455e-05	0.000124	0.000114	0.000121944	0.000121	1.44e-05	7.32273e-05
788.849	4.07273e-05	0.000119421	3.43429e-05	0.0001732	-3.4e-05		788.849	3.27273e-06	-0.000333684	-0.000318182	-0.000105435	3.87857e-05	5.35294e-05	7.48333e-05		752.583	-3.50909e-05	0.000140632	0.000131731	0.000145778	0.00013625	2.79e-05	9.46364e-05
790.061	9e-06	0.000155421	7.88571e-05	8.52667e-05	0.000427		790.061	2.4e-05	-0.000561	-0.000552636	-4.54348e-05	1.78571e-06	5.52941e-05	7.75833e-05		753.789	-3.88182e-05	0.000129947	0.000121538	0.000133083	0.000121583	1.35e-05	7.95e-05
791.273	-3.39091e-05	0.000160158	0.000117086	8.65333e-05	0.000378		791.273	2.07273e-05	-0.000824737	-0.000637727	-5.62174e-05	6.95e-05	8.98235e-05	5.71667e-05		754.996	-2.91818e-05	0.000126579	0.000138962	0.000144556	0.000138458	3.245e-05	9.91818e-05
792.485	-1.57273e-05	0.000134842	0.0001042	6.36e-05	0.000354		792.485	2.72727e-05	-0.000887421	-0.000620455	-5.65652e-05	7.4e-05	9.32941e-05	6.25e-05		756.202	-3.00909e-05	0.000110421	0.000125462	0.000135389	0.000124167	4.43e-05	0.000101909
793.697	-3.09091e-06	0.000157579	0.0001278	7.72e-05	0.000382		793.697	2.63636e-05	-0.000859211	-0.000603136	-5.43913e-05	5.75e-05	8.58824e-05	5.575e-05		757.409	-2.18182e-05	0.000135158	0.000144885	0.000149722	0.000141833	6.275e-05	0.000105955
794.909	-1.37273e-05	0.000106316	0.000106714	3.94e-05	0.000264		794.909	2.47273e-05	-0.000756316	-0.000549182	-2.40435e-05	7.14286e-05	9.45294e-05	6.71667e-05		758.616	-1.79091e-05	0.000112368	0.000119423	0.000129889	0.000127667	6.17e-05	0.000103318
796.122	-2.21818e-05	0.000125	0.000129229	2.06667e-05	0.000151		796.122	1.51818e-05	-0.000717053	-0.000515364	-3.18261e-05	5.57143e-05	5.57647e-05	3.6e-05		759.823	-2.72727e-05	0.000163579	0.000153885	0.000151444	0.000138583	7.95e-05	0.000106545
797.335	-1.88182e-05	5e-05	9.44286e-05	-4e-07	4.5e-05		797.335	7e-06	-0.000749895	-0.000497955	-5.94783e-05	4.94286e-05	3.45294e-05	7.75e-06		761.031	-3.35455e-05	0.000191053	0.000171154	0.000166306	0.000145292	8.23e-05	0.000112409
798.547	-1.44545e-05	8.18947e-05	0.000114943	8.46667e-06	2.4e-05		798.547	-6.36364e-07	-0.000739842	-0.000490364	-5.48696e-05	6.57857e-05	3.48824e-05	1.41667e-06		762.238	-3.56364e-05	0.000150947	0.000128385	0.000118889	0.000112167	6.51e-05	9.44091e-05
799.761	-6.36364e-07	0.000123737	0.000122343	2.86e-05	3e-05		799.761	1.27273e-05	-0.000715105	-0.000455818	-2.64348e-05	4.4e-05	3.47059e-05	2.1e-05		763.446	-2.43636e-05	0.000125632	0.000110846	0.000101917	9.99583e-05	6.655e-05	7.68182e-05
800.974	1.89091e-05	0.000145895	0.0001424	8.50667e-05	7.3e-05		800.974	4.63636e-06	-0.000662632	-0.000460409	-2.77826e-05	2.08571e-05	3.39412e-05	-2e-05		764.654	-2.33636e-05	0.000116526	0.0001055	0.000104444	9.94167e-05	7.15e-05	7.90909e-05
802.187	-1.24545e-05	0.000171368	0.000167	8.80667e-05	0.000145		802.187	-3.40909e-05	-0.000657789	-0.000421455	-4.67826e-05	3.65714e-05	6.78824e-05	1.19167e-05		765.862	-2.68182e-05	0.000134684	0.000118077	0.000112556	0.000100875	7.265e-05	7.33182e-05
803.401	9.90909e-06	0.000128526	0.0001112	7.99333e-05	9.8e-05		803.401	-3.38182e-05	-0.000595579	-0.000382136	2.32609e-05	7.86429e-05	0.000107059	2.025e-05		767.07	-2.87273e-05	0.000131105	0.0001	0.000101889	9.55e-05	6.145e-05	6.23636e-05
804.615	-1.90909e-05	0.000105053	0.000138429	0.000118933	0.000144		804.615	-1.51818e-05	-0.000577105	-0.000313227	5.18261e-05	0.000122929	3.46471e-05	8.36667e-05		768.279	-2.7e-05	9.89474e-05	6.96538e-05	7.37222e-05	8.3625e-05	4.57e-05	4.52727e-05
805.829	-1.40909e-05	0.000105526	0.000143714	7.06e-05	0.000262		805.829	2.63636e-05	-0.000555211	-0.0003825	2.27826e-05	6.45e-05	5.27647e-05	1.45833e-05		769.487	-1.83636e-05	7.05789e-05	5.65385e-05	5.32778e-05	6.93333e-05	2.495e-05	3.39545e-05
807.043	6.51818e-05	0.000115421	0.000182543	9.80667e-05	9.3e-05		807.043	-1.92727e-05	-0.000581211	-0.000434864	2.21304e-05	0.00013	4.28824e-05	4.59167e-05		770.696	-1.74545e-05	3.89474e-05	4.22692e-05	3.75278e-05	5.12917e-05	2.985e-05	2.9e-05
808.257	2.57273e-05	0.000129895	0.000229686	0.000191067	9.4e-05		808.257	-1.12727e-05	-0.000604684	-0.000400773	5.66522e-05	9.90714e-05	6.69412e-05	5.425e-05		771.905	-1.51818e-05	4.58421e-05	4.4e-05	3.56111e-05	4.43333e-05	3.335e-05	2.33636e-05
809.472	2.49091e-05	0.000276421	0.000300743	0.000271667	0.00031		809.472	-4.09091e-06	-0.000653263	-0.000430455	7.25652e-05	0.000109929	7.41176e-05	5.35833e-05		773.114	-1.05455e-05	7.40526e-05	4.90385e-05	4.66667e-05	5.0625e-05	3.65e-05	3.18636e-05
810.686	-6.72727e-06	0.000251053	0.000293	0.000245533	0.000214		810.686	1.7e-05	-0.000694474	-0.000434545	2.61739e-05	8.44286e-05	7.15294e-05	5.175e-05		774.323	-1.63636e-05	6.84737e-05	2.86538e-05	3.03889e-05	4.0625e-05	2.56e-05	2.71364e-05
811.901	7.72727e-06	0.000215474	0.0002768	0.0002096	0.000351		811.901	-1.90909e-05	-0.000766105	-0.000468773	-1.34783e-05	5.94286e-05	3.56471e-05	3.85833e-05		775.533	-1.08182e-05	6.81579e-05	4.26538e-05	3.61944e-05	4.82917e-05	4.09e-05	4.27727e-05
813.116	-3e-06	0.000158053	0.000214143	0.000157	0.00028		813.116	-9.09091e-06	-0.000736053	-0.000464955	-8.86957e-06	7.38571e-05	6.20588e-05	1.775e-05		776.743	-1.53636e-05	6.63684e-05	3.93462e-05	3.58056e-05	5.21667e-05	4.3e-05	3.54091e-05
814.332	-1.55455e-05	0.000173842	0.000207029	0.000124067	0.000196		814.332	5.45455e-07	-0.000731158	-0.000459182	9.69565e-06	7.71429e-05	6.21176e-05	2.5e-05		777.952	-2.1e-05	4.78421e-05	2.39231e-05	2.33611e-05	3.59583e-05	2.48e-05	1.69545e-05
815.547	-6.18182e-06	0.000226053	0.000237571	0.000150067	0.000255		815.547	-4.72727e-06	-0.000721158	-0.000475682	-5.26087e-06	6.78571e-05	5.58824e-05	1.7e-05		779.163	-1.89091e-05	3.36842e-05	1.84231e-05	1.35556e-05	1.84167e-05	6.5e-06	-1.2e-05
816.763	-8.27273e-06	0.000305947	0.000266543	0.000202133	0.000228		816.763	1.59091e-05	-0.000630263	-0.000407318	4.32609e-05	0.000115286	0.000109	4.23333e-05		780.373	-1.17273e-05	2.82105e-05	2.29615e-05	1.22222e-05	4.875e-06	-3.9e-06	-2.05e-05
817.978	1.21818e-05	0.000325737	0.000291143	0.0001828	0.000321		817.978	2.63636e-06	-0.000608947	-0.0003975	3.58261e-05	0.000140357	7.71765e-05	-9.5e-06		781.583	-1.53636e-05	2.34211e-05	3.33462e-05	1.925e-05	2.8e-05	-5.1e-06	-3.5e-06
819.194	4.36364e-06	0.000345316	0.000300971	0.0002084	0.000409		819.194	2.72727e-07	-0.000539316	-0.000320318	0.000119174	0.0001685	9.66471e-05	7.64167e-05		782.794	1.90909e-06	6.29474e-05	7.69615e-05	5.98056e-05	9.35833e-05	2.895e-05	3.54091e-05
820.41	-2.70909e-05	0.000408	0.000327657	0.000214867	0.000347		820.41	4e-06	-0.000546842	-0.000363727	8.85652e-05	0.000177714	5.21176e-05	2.38333e-05		784.004	7.47273e-05	-1.47368e-05	2.14231e-05	5.83333e-05	5.20417e-05	0.0001181	7.96364e-05
821.627	-1.50909e-05	0.000558316	0.000457371	0.000395467	0.00023		821.627	3.81818e-06	-0.000572947	-0.000287	0.000167522	0.000202714	3.24706e-05	2.9e-05		785.215	0.000114545	-9.63684e-05	-3.00385e-05	-2.56389e-05	-5.60833e-05	0.0001132	5.29091e-05
822.843	-2.45455e-06	0.000676211	0.000515686	0.0005224	0.000238		822.843	1.14545e-05	-0.000374737	-0.000183273	0.000394435	0.000386929	0.000219706	0.000194333		786.427	9.26364e-05	-6.17895e-05	-9.15385e-06	-4.72222e-06	-5.12917e-05	4.42e-05	4.00455e-05
824.06	4.36364e-05	0.000751158	0.000706771	0.0005306	0.000109		824.06	3.46364e-05	-0.000182737	5.45e-05	0.000521522	0.000490643	0.000212471	0.00021625		787.638	2.80909e-05	-9.36842e-06	-1.25e-05	2e-06	-1.35833e-05	-8.65e-06	1.85e-05
825.277	-3.1e-05	0.000788579	0.000742343	0.0007508	0.000127		825.277	-3.14545e-05	-0.000170737	7.7e-05	0.000666478	0.000548857	0.000150294	-5.525e-05		788.849	3.02727e-05	1.71579e-05	1.85e-05	1.64722e-05	-3.70833e-06	-1.5e-05	3.64545e-05
826.494	-3.09091e-06	0.000808053	0.000812314	0.000721267	0.000578		826.494	6.61818e-05	-0.000488842	9.13636e-05	0.000572652	0.000415286	-6e-05	-0.00018375		790.061	-2.92727e-05	8.75789e-05	5.23462e-05	8.88611e-05	8.60417e-05	8.45e-06	5.53182e-05
827.711	-7.65455e-05	0.000638421	0.000699286	0.0006456	0.000874		827.711	-8.93636e-05	-0.000244579	0.0001175	0.000745435	0.000398929	0.000272529	1.91667e-06		791.273	-4.81818e-05	0.000126947	0.000113962	0.000114472	0.000130208	8.405e-05	5.76818e-05
828.928	-6.38182e-05	0.000648947	0.000651286	0.000550533	0.00045		828.928	4.75455e-05	-0.000242737	-0.000124909	0.000529957	0.000314857	0.000196118	1.8e-05		792.485	-5.31818e-05	0.000128263	0.000113577	0.000131056	0.000141125	8.625e-05	5.37273e-05
830.146	3.9e-05	0.000497105	0.000501714	0.000425133	3.8e-05		830.146	-3.29091e-05	-0.000315579	-0.000155091	0.000491435	0.000259571	5.92353e-05	6.425e-05		793.697	-5.5e-05	0.000163158	0.000111846	0.000128806	0.000128375	5.615e-05	5.55e-05
831.364	-2.47273e-05	0.000451211	0.000415714	0.000308667	0.00032		831.364	-1.65455e-05	-0.000303158	-9.84091e-05	0.000474739	0.000279643	0.000214118	0.000128917		794.909	-3.91818e-05	0.000177474	0.000112154	0.000113417	0.0001025	2.495e-05	6.71364e-05
832.582	0.000120545	0.000490684	0.000377714	0.000467267	8.3e-05		832.582	-0.000101364	-0.000335316	-0.0001385	0.000316609	0.000246429	0.000138471	0.000114		796.122	-2.03636e-05	0.000205632	0.000170308	0.000160722	0.000138458	7.26e-05	8.93636e-05
833.8	4.08182e-05	0.000538421	0.000374	0.000403133	-9e-05		833.8	-0.000143455	-0.000261	-0.000278273	0.000204043	0.000143214	4.41176e-06	-5.95e-05		797.335	-1.02727e-05	0.000167263	0.000170692	0.000164667	0.000166083	0.0001173	0.000111409
835.018	9.02727e-05	0.000669895	0.000530829	0.0006808	0.000452		835.018	-6.92727e-05	-8.56316e-05	-7.48636e-05	0.000302043	0.000182071	0.000145176	8.53333e-05		798.547	-3.02727e-05	0.000198	0.000163731	0.000167	0.000187458	0.0001289	0.000119455
836.236	0.000156545	0.000543789	0.000451371	0.000434733	8.1e-05		836.236	7.87273e-05	-0.000453158	-0.000120591	0.000149435	5.68571e-05	2.77647e-05	-0.000126917		799.761	-2.32727e-05	0.000189895	0.000141077	0.000145917	0.000159792	8.735e-05	0.000127636
837.455	3.73636e-05	0.000573105	0.000646314	0.000498667	0.000444		837.455	-6.59091e-05	-0.000343789	9.18182e-05	0.000314783	0.000342143	0.000107647	1.18333e-05		800.974	-3.9e-05	0.000158947	0.000108038	9.075e-05	7.425e-05	6.165e-05	9.65e-05
838.674	1.17273e-05	0.000222105	0.0002788	0.000179067	0.000617		838.674	6.46364e-05	-0.000687263	-0.000216	-2.47391e-05	3.45e-05	-0.000177412	-0.000194333		802.187	-6.60909e-05	0.000130737	0.000105692	9.30278e-05	5.8625e-05	3.4e-05	9.41818e-05
839.893	8.53636e-05	0.000235105	0.000192743	0.0002054	0.000958		839.893	-7.07273e-05	-0.000375789	-0.000213864	-6.2913e-05	-6.5e-06	-0.000208353	-0.000250417		803.401	-4.11818e-05	0.000164053	0.000150077	0.000151833	9.67083e-05	8.53e-05	0.000100364
841.112	0.000101909	9.81579e-05	-2.57143e-07	-0.000221867	0.000334		841.112	-0.000130455	-0.000276632	-0.000104182	0.000182391	-0.000142786	9.12941e-05	6.8e-05		804.615	-1.91818e-05	0.000104211	0.000110846	9.51389e-05	9.89583e-05	8.635e-05	7.74091e-05
842.331	6.14545e-05	8.82632e-05	0.000157514	6.58e-05	0.000494		842.331	-0.000108091	-0.000460158	-0.000315045	-5.5087e-05	-2.53571e-05	0.000100176	-4.4e-05		805.829	5.72727e-06	5.13684e-05	0.000121769	0.000102444	6.79583e-05	7.525e-05	8.67273e-05
843.551	-9.12727e-05	-0.000105789	-2.31143e-05	-3.38667e-05	0.000186		843.551	3e-06	-0.000465789	-0.000214591	-8.30435e-05	2.05e-05	-0.000100765	-0.000224833		807.043	1.27273e-06	9.03684e-05	0.000150885	0.000139444	0.000121833	0.00010405	9.85909e-05
844.771	-4.63636e-06	-0.000193316	-7.33429e-05	-0.000115	0.000146		844.771	-0.000160909	-0.000170632	-1.13182e-05	-0.000187739	-0.000175929	0.000223647	-0.0001315		808.257	3.36364e-06	9.24737e-05	0.000147	0.000124139	0.000123333	8.685e-05	8.08636e-05
845.99	1.98182e-05	-0.000252526	-0.000209686	-0.000210333	-9.9e-05		845.99	-0.000290273	-0.000248947	-0.000378727	-8.38696e-05	-0.000222	-6.52941e-05	0.000109833		809.472	2.52727e-05	0.000193474	0.000204	0.000183389	0.000148792	0.0001135	0.000146909
847.211	3.84545e-05	-0.000562737	-0.000363543	-0.000609133	-0.00119		847.211	-1.54545e-06	-0.000163263	-0.000149864	-0.000123348	-0.000437929	-0.000296824	-9.26667e-05		810.686	9.90909e-06	0.000179	0.000231769	0.000199889	0.000179792	0.0001225	0.000142864
848.431	0.000147636	-0.000471263	-0.000485229	-0.000371867	-6e-06		848.431	-0.000106636	-0.000257421	-0.000166818	-3.13478e-05	-7.27143e-05	-1.65294e-05	6.51667e-05		811.901	-2e-05	0.000205263	0.000227615	0.000220194	0.000207417	0.0001247	0.000164818
849.651	8.87273e-05	-0.000727895	-0.000528943	-0.0004184	-0.000423		849.651	1.54545e-06	-0.000385263	-0.000286182	-0.000567565	-0.000221286	7.47059e-05	-0.000205		813.116	-1.75455e-05	0.000187263	0.000214615	0.00022	0.000201458	0.00010565	0.000144727
850.872	0.000120545	-0.000769421	-0.0006348	-0.000605467	-0.00154		850.872	5.73636e-05	-0.000259842	-0.000270364	-0.000606957	-0.000353643	-0.000251059	-0.000101167		814.332	-2.29091e-05	0.000180316	0.000193115	0.000198861	0.000189583	0.0001015	0.000125545
852.093	0.000117182	-0.00114	-0.000813429	-0.000514733	-0.00163		852.093	-6.35455e-05	-0.000272316	-0.000434636	-0.000674217	-0.000640643	-0.000537118	-0.00017325		815.547	-2.87273e-05	0.000227579	0.000223308	0.00021675	0.00018875	0.0001139	0.000131227
853.314	0.000181091	-0.00128	-0.000995543	-0.00104	-0.00122		853.314	9.51818e-05	-0.000452053	-0.000585091	-0.000805783	-0.000589357	-0.000281294	-0.000310083		816.763	-3.26364e-05	0.000280526	0.000227808	0.000204778	0.000194875	9.975e-05	9.86364e-05
854.535	0.000211636	-0.00125	-0.000897314	-0.000896	-0.00198		854.535	9.72727e-06	7.61053e-05	-0.000443364	-0.000785348	-0.000601571	-0.000392353	-0.000168333		817.978	-3.12727e-05	0.000336579	0.000284731	0.000246389	0.000204625	0.00013025	0.000146045
855.756	2.97273e-05	-0.00151	-0.0011	-0.00106	-0.00142		855.756	-6.36364e-05	-0.000262632	-0.000871818	-0.0012	-0.00101	-0.000549529	-0.000395583		819.194	-2.6e-05	0.000335789	0.000277962	0.0002555	0.000219125	0.0001433	0.000185818
856.978	0.000167727	-0.00122	-0.00114	-0.00108	-0.000946		856.978	-0.000103	-0.000225842	-0.000808227	-0.000978739	-0.000899714	-0.000112	-0.00010075		820.41	-3.80909e-05	0.000365368	0.000260115	0.000239972	0.000206708	0.0001549	0.000172
858.199	0.000124091	-0.00174	-0.00115	-0.00115	-0.00186		858.199	-0.000206545	0.000200842	-0.0003205	-0.000858478	-0.000505214	-0.000331941	-0.000148917		821.627	-3.10909e-05	0.000444158	0.000296231	0.000271889	0.000233958	0.00018705	0.000128818
859.421	0.000204182	-0.00176	-0.000850571	-0.000689333	-0.000651		859.421	-0.000214182	-0.000594737	-0.000654091	-0.00152	-0.00139	-0.000833294	-0.00080475		822.843	6.63636e-06	0.000453526	0.000346423	0.00030725	0.000267625	0.00018795	0.000151227
860.643	-1.5e-05	-0.00214	-0.00142	-0.00114	-0.000333		860.643	1.9e-05	2.87368e-05	-0.000811591	-0.00126	-0.00119	-0.000124941	-0.000155917		824.06	4.89091e-05	0.000617105	0.000499462	0.000423861	0.000347958	0.00033005	0.000233
861.865	0.000117909	-0.00235	-0.00135	-0.00154	-0.000533		861.865	-9.02727e-05	-0.000652053	-0.000891182	-0.00124	-0.00162	-0.000708	-0.0006635		825.277	-2.39091e-05	0.000509632	0.000376115	0.0003515	0.000264208	0.0002377	7.55455e-05
863.088	0.000209909	-0.00222	-0.00185	-0.00186	-0.00105		863.088	0.000100182	-0.000489421	-0.000754682	-0.00137	-0.00163	-0.000797059	-0.00063325		826.494	-4.61818e-05	0.000717842	0.000476769	0.000422944	0.000279458	0.0002471	0.000135682
864.31	5.00909e-05	-0.00206	-0.00192	-0.00173	-0.000318		864.31	-3.90909e-06	-0.000892211	-0.00132	-0.00179	-0.00195	-0.000602	-0.00061575		827.711	-2.86364e-05	0.000581737	0.000559154	0.000492556	0.000390083	0.00029135	0.000233409
865.533	2.23636e-05	-0.00288	-0.00201	-0.00157	-0.00259		865.533	9.90909e-06	-0.000180895	-0.000685864	-0.00198	-0.00126	-0.00105	-0.000448667		828.928	-5.25455e-05	0.000540211	0.000538269	0.000491361	0.000325417	0.0002174	0.000300045
866.756	0.000341727	-0.00222	-0.00169	-0.00142	-0.00148		866.756	1.85455e-05	-0.000194526	-0.000694636	-0.0018	-0.00165	-0.000743353	-0.000417167		830.146	-2.81818e-06	0.000646526	0.000485192	0.000403306	0.000395167	0.00035895	0.000254318
867.979	-3.53636e-05	-0.00279	-0.00237	-0.00206	-0.00114		867.979	7.45455e-06	-0.000332263	-0.000956591	-0.00177	-0.00152	-0.000602118	-0.00029975		831.364	6.27273e-06	0.000523947	0.000446654	0.000405722	0.000382083	0.00026965	0.000221273
869.202	7.95455e-05	-0.00257	-0.00231	-0.00203	-0.00279		869.202	-0.000105364	-1.44211e-05	-0.00202	-0.00284	-0.00289	-0.00117	-0.00082475		832.582	1.45455e-06	0.000555842	0.000377731	0.000371472	0.000294333	0.0003158	0.000241636
870.426	0.000770364	-0.0036	-0.0026	-0.00228	-0.00154		870.426	-0.000201091	-0.000385579	-0.00156	-0.00236	-0.00186	-0.00121	-0.000637333		833.8	-1.79091e-05	0.000477632	0.000382615	0.000373389	0.000348917	0.0003162	0.000383045
871.65	0.000106545	-0.00406	-0.0034	-0.00299	-0.00373		871.65	3.53636e-05	0.000129316	-0.00109	-0.00308	-0.00247	-0.00129	-0.00132		835.018	-2.94545e-05	0.000515895	0.000508269	0.000465194	0.000367083	0.00039925	0.000320864
872.873	0.000125364	-0.00416	-0.00368	-0.0034	-0.00398		872.873	-1.69091e-05	0.000252368	-0.00135	-0.00267	-0.00258	-0.00132	-0.000974417		836.236	1.28182e-05	0.000398737	0.000354654	0.000210361	0.000171917	0.00028565	0.000212682
874.097	0.000411545	-0.00508	-0.00381	-0.00377	-0.00432		874.097	0.000212091	2.85789e-05	-0.00166	-0.00345	-0.00244	-0.00147	-0.00030375		837.455	1.54545e-06	0.000264895	0.000230385	0.0001775	0.000189125	0.0002599	0.000151136
875.322	0.000112091	-0.00499	-0.00451	-0.00425	-0.00454		875.322	-2.72727e-05	-0.000408368	-0.00244	-0.00401	-0.00372	-0.00129	-0.000292		838.674	-6.09091e-06	0.000300421	0.000244115	0.000203194	0.000229917	0.0001815	0.000245227
876.546	0.000534455	-0.0053	-0.00467	-0.00395	-0.00204		876.546	0.000162727	-0.000731632	-0.00221	-0.00364	-0.00327	-0.00103	-0.00101		839.893	-1.65455e-05	0.000167737	0.000217154	0.000118278	0.000160042	9.465e-05	0.000237818
877.771	0.000207091	-0.00549	-0.00561	-0.00484	-0.00404		877.771	8.93636e-05	0.000473211	-0.00157	-0.00331	-0.00301	-0.000424941	-0.000611083		841.112	-4.09091e-06	0.000165632	0.000241538	0.000151917	9.92917e-05	0.00017015	0.000130773
878.995	0.000272818	-0.00581	-0.00533	-0.00483	-0.00138		878.995	0.000476273	0.000107684	-0.00201	-0.0038	-0.00466	-0.00115	-0.00107		842.331	-8.21818e-05	-2.46842e-05	3.61154e-05	1.20833e-05	-5.2375e-05	-1.045e-05	0.000240727
880.22	0.000433636	-0.00574	-0.00491	-0.00387	-0.00397		880.22	-0.000107727	-0.000577895	-0.00286	-0.00526	-0.00414	-0.0023	-0.00118		843.551	-0.000111545	3.24737e-05	0.000158115	6.93333e-05	8.27083e-05	9.1e-05	0.000206773
881.445	-0.000149364	-0.00618	-0.00521	-0.00485	-0.00546		881.445	0.000143727	-0.00174	-0.00392	-0.00611	-0.00503	-0.00309	-0.00306		844.771	-3.81818e-06	5.23158e-05	0.000101423	1.68056e-05	0.000215583	0.00014865	0.000156364
882.67	0.000208273	-0.00624	-0.00551	-0.0047	-0.00526		882.67	0.000123273	-0.00183	-0.00334	-0.00628	-0.00522	-0.00277	-0.00268		845.99	-6.08182e-05	-0.000181789	-0.000120308	-0.000124972	-0.000130625	-5.05e-05	0.000114636
883.896	0.000480364	-0.00731	-0.00645	-0.00561	-0.00536		883.896	7.90909e-06	-0.00133	-0.0035	-0.00535	-0.00474	-0.00175	-0.00143		847.211	-3.00909e-05	-0.000226263	-0.000226154	-0.000179889	-0.0001415	-3.99e-05	9.22273e-05
885.122	0.000307273	-0.00672	-0.00598	-0.00544	-0.00638		885.122	-0.000141091	-0.000201895	-0.00336	-0.00592	-0.00579	-0.00229	-0.00116		848.431	-5.94545e-05	-0.000133684	-8.11538e-05	-5.55278e-05	0.000142833	-9.65e-06	0.000176727
886.347	0.000663909	-0.00719	-0.00665	-0.00564	-0.00569		886.347	-0.000234909	-0.000828789	-0.00415	-0.00694	-0.00639	-0.00239	-0.00137		849.651	-2.88182e-05	-0.000425842	-0.000374577	-0.000339167	-0.000221667	-0.0001389	5.91818e-05
887.573	0.000171182	-0.00739	-0.00637	-0.00553	-0.00378		887.573	-0.000797	-0.00227	-0.00513	-0.00763	-0.00702	-0.00267	-0.00294		850.872	-0.000134818	-0.000617474	-0.000369346	-0.000308528	-0.000272667	-0.000283	7.78182e-05
888.799	-6.31818e-05	-0.00771	-0.00696	-0.00597	-0.00346		888.799	0.000613364	-0.00134	-0.00489	-0.00753	-0.00604	-0.00398	-0.00243		852.093	4.72727e-06	-0.000258053	-0.000265808	-0.000243556	-0.000113292	0.00022355	0.000287273
890.026	0.000248909	-0.00746	-0.00695	-0.00692	-0.00578		890.026	0.000208727	-0.000386263	-0.00351	-0.00567	-0.00532	-0.00198	-0.00184		853.314	-8.60909e-05	-0.000480632	-0.000481808	-0.000325111	-1.09167e-05	2.8e-06	8.34545e-05
891.252	8.76364e-05	-0.00727	-0.00557	-0.00467	-0.00581		891.252	-6.85455e-05	-0.000576789	-0.00417	-0.00618	-0.00674	-0.00277	-0.00204		854.535	-1.43636e-05	-0.000710158	-0.0006075	-0.000592528	-0.000367292	-0.00028895	5.3e-05
892.479	0.000101091	-0.00808	-0.00655	-0.0044	-0.00486		892.479	-0.000766364	-0.0022	-0.0044	-0.0073	-0.00609	-0.00396	-0.00165		855.756	6.52727e-05	-0.000961474	-0.000697692	-0.000573611	-0.000653708	-0.0003786	-4.07727e-05
893.706	--	--	--	--	NaN		893.706	-0.000870273	-0.00219	-0.00439	-0.00865	-0.00729	-0.00349	-0.00209		856.978	-0.000130636	-0.00104	-0.000710423	-0.000606028	-0.000518083	-0.0003387	-0.000165182
894.933	-0.000226545	-0.00939	-0.00906	-0.00935	-0.00558		894.933	0.000455	-0.00129	-0.00539	-0.0076	-0.00669	-0.00294	-0.00187		858.199	-1.28182e-05	-0.00101	-0.000756231	-0.000719944	-0.000515125	-0.0002792	0.000163682
896.16	0.000553727	-0.00891	-0.00822	-0.00708	-0.00707		896.16	--	--	--	--	--	--	--		859.421	-4.05455e-05	-0.000875211	-0.000785423	-0.000605861	-0.000220208	-4.635e-05	0.000261318
897.388	5.3e-05	-0.00766	-0.00601	-0.00547	-0.00254		897.388	-0.000954545	-0.00168	-0.00488	-0.00709	-0.00579	-0.00418	-0.00202		860.643	-0.000133727	-0.00114	-0.00107	-0.000857444	-0.000539208	-0.0001519	9.23182e-05
898.615	-8.02727e-05	-0.00615	-0.00603	-0.00502	-0.00246		898.615	0.000179182	-0.00152	-0.00434	-0.00643	-0.00804	-0.00311	-0.00208		861.865	-8.05455e-05	-0.00159	-0.00128	-0.00116	-0.000616125	-0.0005102	-0.000164727
899.843	0.000316273	-0.00923	-0.00798	-0.00657	-0.00505		899.843	--	--	--	--	--	--	--		863.088	-0.000139273	-0.0015	-0.00114	-0.00101	-0.000497458	-0.00038085	0.000141455
901.071	--	--	--	--	NaN		901.071	--	--	--	--	--	--	--		864.31	0.00013	-0.00157	-0.00145	-0.00125	-0.000735625	-0.0004971	0.000127818
902.299	--	--	--	--	NaN		902.299	--	--	--	--	--	--	--		865.533	-0.000230091	-0.00179	-0.00153	-0.00141	-0.00104	-0.00070845	-0.000287
903.527	--	--	--	--	NaN		903.527	--	--	--	--	--	--	--		866.756	-4.18182e-05	-0.00186	-0.00168	-0.00133	-0.00111	-0.00046905	0.000145364
904.756	0.000185545	-0.00834	-0.00694	-0.00665	-0.00734		904.756	--	--	--	--	--	--	--		867.979	-7.11818e-05	-0.00202	-0.00188	-0.00145	-0.000932083	-0.00027515	4.54545e-05
							--	--	--	--	--	--	--	--		869.202	2.36364e-06	-0.00242	-0.00207	-0.00188	-0.00112	-0.00042945	3.14091e-05
							--	--	--	--	--	--	--	--		870.426	5.20909e-05	-0.00268	-0.00262	-0.00219	-0.00135	-0.00090905	-0.000281682
							--	--	--	--	--	--	--	--		871.65	-0.000270182	-0.00286	-0.00309	-0.00266	-0.00183	-0.00168	-0.000630955
							--	--	--	--	--	--	--	--		872.873	-0.000349364	-0.00308	-0.00287	-0.00241	-0.0018	-0.00079805	5.08636e-05
							--	--	--	--	--	--	--	--		874.097	-0.000488455	-0.00311	-0.00251	-0.00209	-0.00195	-0.00072615	1.77727e-05
							--	--	--	--	--	--	--	--		875.322	-0.000204455	-0.00334	-0.00298	-0.00234	-0.00196	-0.00085525	-0.000304864
							--	--	--	--	--	--	--	--		876.546	-0.000262364	-0.00278	-0.00287	-0.00198	-0.00115	-0.00011185	0.000295273
							--	--	--	--	--	--	--	--		877.771	-4.70909e-05	-0.00376	-0.0033	-0.00252	-0.00211	-0.0006953	0.0003035
							--	--	--	--	--	--	--	--		878.995	0.000411455	-0.00476	-0.00381	-0.00332	-0.00257	-0.00089665	-0.000335227
							--	--	--	--	--	--	--	--		880.22	-0.000450182	-0.00438	-0.00382	-0.00312	-0.00218	-0.00062475	1.49545e-05
							--	--	--	--	--	--	--	--		881.445	-0.000126182	-0.00455	-0.00348	-0.00265	-0.00213	-0.00125	-0.000120136
							--	--	--	--	--	--	--	--		882.67	0.000419091	-0.00475	-0.00446	-0.00378	-0.00283	-0.0007837	-0.000151955
							--	--	--	--	--	--	--	--		883.896	-0.000114545	-0.00543	-0.00489	-0.00424	-0.00311	-0.00169	-0.000915182
							--	--	--	--	--	--	--	--		885.122	-4.95455e-05	-0.00568	-0.00502	-0.0041	-0.00314	-0.00155	-0.0009125
							--	--								886.347	-0.000359727	-0.00507	-0.0049	-0.00408	-0.0031	-0.00126	-0.000467318
							--	--								887.573	-0.000198273	-0.00543	-0.00409	-0.00338	-0.00254	-0.00114	-6.43636e-05
																888.799	-0.000545909	-0.0055	-0.00532	-0.0041	-0.0031	-0.0018	-9.99091e-05
																890.026	-0.000371182	-0.00601	-0.00601	-0.005	-0.0034	-0.00223	-0.000868429
																891.252	0.000328455	-0.00533	-0.00388	-0.00367	-0.00224	-0.00091325	-0.000455455
																892.479	-8.8e-05	-0.00636	-0.00473	-0.0045	-0.00309	-0.00128	-0.00115
																893.706	--	--	--	--	--	--	--
																894.933	0.000554364	-0.00634	-0.00488	-0.00425	-0.0035	-0.00166	-4.14545e-05
																896.16	--	--	--	--	--	--	--
																897.388	-0.000122091	-0.00577	-0.00422	-0.00411	-0.00268	-0.0021	-0.000290545
																898.615	8.18182e-07	-0.00674	-0.00578	-0.00525	-0.00372	-0.00233	-0.00108
																899.843	--	--	--	--	--	--	--
																901.071	-0.000258455	-0.00603	-0.00522	-0.00449	-0.00395	-0.00196	0.000753905
																902.299	5.3e-05	-0.00661	-0.00481	-0.00459	-0.00259	-0.00157	-0.000727263
																903.527	--	--	--	--	--	--	--
																904.756	--	--	--	--	--	--	--

## Sheet: Figure 4a
QD-450-AZ	400 nm pump	fit			600 nm pump	fit			Deconvolved CR1
Delay time(ps)	absorption changes(a.u.)	Delay time(ps)	fit values	Delay time(ps)	absorption changes(a.u.)	Delay time(ps)	fit values		Delay time(ps)	fit values
-3.16704	0	-3.16704	0	0.41334	1.05862e-06	0.41334	-5.99781e-06		0.41334	-0.0237446
-3.01771	0	-3.01771	0	0.45734	4.91202e-06	0.45734	-7.01872e-06		0.45734	-0.023744
-2.86838	2.985e-06	-2.86838	0	0.50266	-6.7752e-07	0.50266	-8.25231e-06		0.50266	-0.0237434
-2.71772	0	-2.71772	0	0.55199	-4.6156e-06	0.55199	-9.69859e-06		0.55199	-0.00101
-2.56704	0	-2.56704	0	0.604	-1.16449e-05	0.604	-1.14001e-05		0.604	-0.00101
-2.41771	0	-2.41771	0	0.65868	-1.28729e-05	0.65868	-1.34419e-05		0.65868	-0.00101
-2.39772	0	-2.39772	0	0.716	-1.72768e-05	0.716	-1.5824e-05		0.716	-0.00101
-2.37638	0	-2.37638	0	0.77734	-2.05797e-05	0.77734	-1.86315e-05		0.77734	-0.00101
-2.35372	0	-2.35372	0	0.84133	-2.55764e-05	0.84133	-2.18644e-05		0.84133	-0.00101
-2.33104	0	-2.33104	0	0.91068	-3.11236e-05	0.91068	-2.57353e-05		0.91068	-0.00101
-2.30838	0	-2.30838	0	0.98267	-3.3876e-05	0.98267	-3.01167e-05		0.98267	-0.00101
-2.27906	0	-2.27906	0	1.05866	-3.84492e-05	1.05866	-3.50085e-05		1.05866	-0.00101
-2.25106	0	-2.25106	0	1.13999	-4.2345e-05	1.13999	-4.06235e-05		1.13999	-0.00101
-2.22171	0	-2.22171	0	1.22534	-4.86967e-05	1.22534	-4.67064e-05		1.22534	-0.00101
-2.18972	0	-2.18972	0	1.316	-5.54719e-05	1.316	-5.33848e-05		1.316	-0.001
-2.15772	0	-2.15772	0	1.41201	-6.09768e-05	1.41201	-6.0446e-05		1.41201	-0.001
-2.12171	0	-2.12171	0	1.51332	-6.73285e-05	1.51332	-6.87409e-05		1.51332	-0.001
-2.08705	0	-2.08705	0	1.62001	-7.1563e-05	1.62001	-7.59298e-05		1.62001	-0.001
-2.0457	0	-2.0457	0	1.73333	-7.87617e-05	1.73333	-8.27358e-05		1.73333	-0.001
-2.00437	0	-2.00437	0	1.85199	-8.55369e-05	1.85199	-9.00523e-05		1.85199	-0.001
-1.96038	0	-1.96038	0	1.97866	-9.06183e-05	1.97866	-9.72837e-05		1.97866	-0.001
-1.91503	0	-1.91503	0	2.11332	-9.82404e-05	2.11332	-0.000104345		2.11332	-0.001
-1.86572	0	-1.86572	0	2.25467	-0.000105016	2.25467	-0.000111151		2.25467	-0.001
-1.81371	0	-1.81371	0	2.404	-0.000112214	2.404	-0.000117829		2.404	-0.001
-1.75904	0	-1.75904	0	2.56267	-0.000122377	2.56267	-0.000124508		2.56267	-0.001
-1.70172	0	-1.70172	0	2.72932	-0.000129576	2.72932	-0.000131144		2.72932	-0.001
-1.64038	0	-1.64038	0	2.90668	-0.00013508	2.90668	-0.00013795		2.90668	-0.001
-1.57639	-2.985e-06	-1.57639	0	3.09334	-0.000145243	3.09334	-0.000144926		3.09334	-0.001
-1.50839	-2.985e-06	-1.50839	0	3.29067	-0.000151595	3.29067	-0.000152965		3.29067	-0.001
-1.43504	0	-1.43504	0	3.49999	-0.000162605	3.49999	-0.000160835		3.49999	-0.001
-1.35905	0	-1.35905	0	3.72135	-0.000168956	3.72135	-0.000169002		3.72135	-0.001
-1.27772	2.985e-06	-1.27772	0	3.956	-0.000177849	3.956	-0.000177467		3.956	-0.001
-1.19238	0	-1.19238	0	4.20266	-0.000185894	4.20266	-0.000186996		4.20266	-0.001
-1.10171	0	-1.10171	0	4.46399	-0.000197328	4.46399	-0.000195376		4.46399	-0.001
-1.00571	-2.985e-06	-1.00571	0	4.74134	-0.000207067	4.74134	-0.000204819		4.74134	-0.001
-0.90437	0	-0.90437	0	5.03332	-0.000218924	5.03332	-0.000214943		5.03332	-0.001
-0.79771	0	-0.79771	0	5.34267	-0.000231204	5.34267	-0.000225024		5.34267	-0.001
-0.68439	0	-0.68439	0	5.66933	-0.000238402	5.66933	-0.000235361		5.66933	-0.001
-0.56572	0	-0.56572	0	6.01599	-0.000251106	6.01599	-0.000246123		6.01599	-0.001
-0.43905	2.985e-06	-0.43905	0	6.38133	-0.000261269	6.38133	-0.000257098		6.38133	-0.001
-0.30571	0	-0.30571	0	6.76799	-0.000271431	6.76799	-0.000268413		6.76799	-0.001
-0.16304	0	-0.16304	0	7.17734	-0.000282864	7.17734	-0.000280026		7.17734	-0.001
-0.01371	0	-0.01371	0	7.61066	-0.000295145	7.61066	-0.000291936		7.61066	-0.001
0.14363	-2.985e-06	0.14363	-3e-06	8.06799	-0.000305731	8.06799	-0.000304059		8.06799	-0.001
0.31163	-9.2535e-05	0.31163	-0.000102	8.552	-0.000323516	8.552	-0.00031648		8.552	-0.001
0.48762	-0.00059103	0.48762	-0.000588	9.06266	-0.000331561	9.06266	-0.000329157		9.06266	-0.001
0.67563	-0.000946245	0.67563	-0.000969	9.60399	-0.00034003	9.60399	-0.000342045		9.60399	-0.001
0.87295	-0.00099699	0.87295	-0.000999	10.176	-0.000348923	10.176	-0.000355147		10.176	-0.001
1.08228	-0.000999975	1.08228	-0.000996	10.7813	-0.000362473	10.7813	-0.000368419		10.7813	-0.000999763
1.30363	-0.00099102	1.30363	-0.000993	11.42	-0.0003756	11.42	-0.000381861		11.42	-0.000999413
1.53696	-0.00099102	1.53696	-0.00099	12.0973	-0.000391268	12.0973	-0.000395473		12.0973	-0.000999042
1.78494	-0.000982065	1.78494	-0.000987	12.812	-0.00040016	12.812	-0.00040917		12.812	-0.000998651
2.04628	-0.00097908	2.04628	-0.000981	13.5693	-0.000420486	13.5693	-0.000422952		13.5693	-0.000998237
2.32228	-0.00098505	2.32228	-0.000978	14.3693	-0.000432766	14.3693	-0.000436862		14.3693	-0.0009978
2.61563	-0.000982065	2.61563	-0.000972	15.2147	-0.000445893	15.2147	-0.000450772		15.2147	-0.000997338
2.92495	-0.00097311	2.92495	-0.000969	16.1093	-0.000462831	16.1093	-0.000464724		16.1093	-0.00099685
3.25162	-0.000964155	3.25162	-0.000963	17.056	-0.000476381	17.056	-0.000478676		17.056	-0.000996333
3.59695	-0.00096714	3.59695	-0.00096	18.056	-0.000489508	18.056	-0.000492586		18.056	-0.000995788
3.96362	-0.0009552	3.96362	-0.000954	19.1133	-0.000501788	19.1133	-0.000506411		19.1133	-0.000995212
4.35028	-0.00094923	4.35028	-0.000948	20.232	-0.000512798	20.232	-0.000520236		20.232	-0.000994603
4.7583	-0.00093132	4.7583	-0.000942	21.416	-0.000524654	21.416	-0.000533933		21.416	-0.000993959
5.19162	-0.000928335	5.19162	-0.000936	22.6667	-0.000539052	22.6667	-0.000547545		22.6667	-0.00099328
5.64895	-0.000922365	5.64895	-0.00093	23.9893	-0.00055853	23.9893	-0.000561029		23.9893	-0.000992561
6.13296	-0.000904455	6.13296	-0.000924	25.3893	-0.000572081	25.3893	-0.000574429		25.3893	-0.000991802
6.64362	-0.000898485	6.64362	-0.000915	26.868	-0.00058055	26.868	-0.000587658		26.868	-0.000991001
7.18495	-0.000898485	7.18495	-0.000909	28.432	-0.000597488	28.432	-0.000600717		28.432	-0.000990155
7.75695	-0.00088356	7.75695	-0.000903	30.0867	-0.000612732	30.0867	-0.000613691		30.0867	-0.00098926
8.36095	-0.000892515	8.36095	-0.000894	31.836	-0.000621624	31.836	-0.000626495		31.836	-0.000988316
9.00095	-0.000880575	9.00095	-0.000885	33.6867	-0.000630093	33.6867	-0.000639171		33.6867	-0.000987318
9.67697	-0.00086565	9.67697	-0.000879	35.6427	-0.000644491	35.6427	-0.000651677		35.6427	-0.000986265
10.393	-0.000850725	10.393	-0.00087	37.712	-0.000669474	37.712	-0.000664056		37.712	-0.000985152
11.149	-0.00084774	11.149	-0.000861	39.9	-0.000679213	39.9	-0.000676307		39.9	-0.000983978
11.9489	-0.000832815	11.9489	-0.000852	42.2133	-0.000685142	42.2133	-0.00068843		42.2133	-0.000982738
12.7943	-0.000832815	12.7943	-0.000843	44.66	-0.000702927	44.66	-0.000700425		44.66	-0.000981429
13.689	-0.000826845	13.689	-0.000834	47.2467	-0.000711819	47.2467	-0.000712251		47.2467	-0.000980048
14.6343	-0.00081789	14.6343	-0.000825	49.984	-0.000723676	49.984	-0.000723949		49.984	-0.000978589
15.6356	-0.000808935	15.6356	-0.000813	52.8773	-0.000744848	52.8773	-0.000735519		52.8773	-0.00097705
16.693	-0.00079998	16.693	-0.000804	55.936	-0.000735956	55.936	-0.000746919		55.936	-0.000975427
17.8116	-0.00078804	17.8116	-0.000792	59.1707	-0.000752047	59.1707	-0.000758106		59.1707	-0.000973714
18.9943	-0.000779085	18.9943	-0.000783	62.592	-0.000762633	62.592	-0.000769081		62.592	-0.000971907
20.2449	-0.000767145	20.2449	-0.000771	66.2107	-0.000779995	66.2107	-0.000779886		66.2107	-0.00097
21.5676	-0.00075819	21.5676	-0.000762	70.036	-0.000803708	70.036	-0.000790393		70.036	-0.00096799
22.9663	-0.000749235	22.9663	-0.00075	74.0827	-0.000807095	74.0827	-0.000800602		74.0827	-0.00096587
24.445	-0.000737295	24.445	-0.000738	78.3613	-0.000809213	78.3613	-0.000810428		78.3613	-0.000963635
26.009	-0.0007164	26.009	-0.000726	82.8853	-0.000825727	82.8853	-0.000819914		82.8853	-0.00096128
27.6636	-0.00070446	27.6636	-0.000717	87.6693	-0.000828691	87.6693	-0.000828974		87.6693	-0.000958797
29.4116	-0.00069849	29.4116	-0.000705	92.7293	-0.000833773	92.7293	-0.000837567		92.7293	-0.000956181
31.2623	-0.000689535	31.2623	-0.000693	98.08	-0.000832926	98.08	-0.000845649		98.08	-0.000953424
33.217	-0.00068058	33.217	-0.000681	103.737	-0.000844782	103.737	-0.000853136		103.737	-0.000950522
35.2863	-0.00066864	35.2863	-0.000669	109.721	-0.000860027	109.721	-0.000860069		109.721	-0.000947464
37.473	-0.0006567	37.473	-0.00066	116.048	-0.000852828	116.048	-0.000866322		116.048	-0.000944246
39.7863	-0.00065073	39.7863	-0.000648	122.739	-0.000846053	122.739	-0.000871852		122.739	-0.000940859
42.2316	-0.00063879	42.2316	-0.000636	129.815	-0.000862144	129.815	-0.000876702		129.815	-0.000937295
44.8183	-0.00063282	44.8183	-0.000627	137.296	-0.000862991	137.296	-0.000880785		137.296	-0.000933546
47.5529	-0.00061491	47.5529	-0.000615	145.208	-0.000869342	145.208	-0.000884103		145.208	-0.000929604
50.4463	-0.00060297	50.4463	-0.000606	153.576	-0.00088628	153.576	-0.000886655		153.576	-0.000925458
53.505	-0.000594015	53.505	-0.000594	162.424	-0.000874	162.424	-0.000888399		162.424	-0.000921102
56.7383	-0.00058506	56.7383	-0.000585	171.78	-0.000881199	171.78	-0.000889335		171.78	-0.000916527
60.1596	-0.00057909	60.1596	-0.000576	181.675	-0.000900678	181.675	-0.00088942		181.675	-0.000911721
63.7756	-0.00057312	63.7756	-0.000567	192.139	-0.000882469	192.139	-0.000888782		192.139	-0.000906676
67.601	-0.00056118	67.601	-0.000558	203.203	-0.000887127	203.203	-0.000887336		203.203	-0.000901382
71.6449	-0.000552225	71.6449	-0.000549	214.904	-0.000882469	214.904	-0.000885081		214.904	-0.00089583
75.9223	-0.000546255	75.9223	-0.00054	227.276	-0.000885857	227.276	-0.000882146		227.276	-0.00089001
80.445	-0.0005373	80.445	-0.000531	240.361	-0.000877811	240.361	-0.000878488		240.361	-0.00088391
85.229	-0.000528345	85.229	-0.000525	254.199	-0.000874424	254.199	-0.000874107		254.199	-0.000877522
90.2863	-0.000516405	90.2863	-0.000516	268.831	-0.000857062	268.831	-0.00086913		268.831	-0.000870835
95.6356	-0.000504465	95.6356	-0.00051	284.304	-0.000873577	284.304	-0.000863472		284.304	-0.00086384
101.292	-0.000498495	101.292	-0.000501	300.667	-0.000862567	300.667	-0.000857262		300.667	-0.000856526
107.272	-0.00049551	107.272	-0.000495	317.971	-0.000848593	317.971	-0.000850456		317.971	-0.000848884
113.597	-0.00048954	113.597	-0.000489	336.268	-0.000855792	336.268	-0.000843139		336.268	-0.000840905
120.286	-0.0004776	120.286	-0.00048	355.619	-0.000829538	355.619	-0.000835312		355.619	-0.000832579
127.358	-0.00047163	127.358	-0.000474	376.08	-0.000830385	376.08	-0.000826975		376.08	-0.000823899
134.838	-0.000462675	134.838	-0.000468	397.719	-0.000818528	397.719	-0.000818212		397.719	-0.000814855
142.748	-0.00045372	142.748	-0.000462	420.601	-0.000809213	420.601	-0.000808982		420.601	-0.000805441
151.112	-0.000450735	151.112	-0.000456	444.799	-0.000785923	444.799	-0.000799283		444.799	-0.00079565
159.957	-0.000438795	159.957	-0.00045	470.385	-0.000788464	470.385	-0.000789159		470.385	-0.000785477
169.31	-0.000432825	169.31	-0.000441	497.447	-0.000770255	497.447	-0.00077861		497.447	-0.000774915
179.201	-0.000426855	179.201	-0.000435	526.06	-0.000760092	526.06	-0.000767677		526.06	-0.000763962
189.66	-0.000414915	189.66	-0.000429	556.321	-0.000748659	556.321	-0.000756277		556.321	-0.000752615
200.721	-0.000408945	200.721	-0.000423	588.321	-0.00073892	588.321	-0.000744537		588.321	-0.000740874
212.417	-0.000408945	212.417	-0.000417	622.159	-0.000728334	622.159	-0.000732329		622.159	-0.000728738
224.786	-0.00039999	224.786	-0.000408	657.941	-0.000712243	657.941	-0.00071978		657.941	-0.000716211
237.865	-0.000391035	237.865	-0.000402	695.783	-0.000707161	695.783	-0.000706806		695.783	-0.000703296
251.697	-0.000385065	251.697	-0.000396	735.799	-0.000677943	735.799	-0.000693449		735.799	-0.000689998
266.324	-0.000379095	266.324	-0.000387	778.115	-0.000670744	778.115	-0.00067971		778.115	-0.000676327
281.79	-0.000373125	281.79	-0.000381	822.864	-0.000659311	822.864	-0.00066563		822.864	-0.000662292
298.148	-0.00036417	298.148	-0.000375	870.184	-0.000642373	870.184	-0.000651167		870.184	-0.000647907
315.444	-0.000361185	315.444	-0.000366	920.227	-0.000633481	920.227	-0.000636364		920.227	-0.000633186
333.734	-0.000355215	333.734	-0.00036	973.141	-0.00061739	973.141	-0.000621263		973.141	-0.000618147
353.076	-0.00035223	353.076	-0.000351	1029.1	-0.000605957	1029.1	-0.000605864		1029.1	-0.000602809
373.53	-0.00034626	373.53	-0.000345	1088.28	-0.00058309	1088.28	-0.00059021		1088.28	-0.000587196
395.16	-0.000343275	395.16	-0.000339	1150.86	-0.00057081	1150.86	-0.000574259		1150.86	-0.000571334
418.032	-0.00033432	418.032	-0.00033	1217.03	-0.00055853	1217.03	-0.000558094		1217.03	-0.000555248
442.22	-0.000325365	442.22	-0.000324	1287.01	-0.000539898	1287.01	-0.00054176		1287.01	-0.000538971
467.797	-0.00031641	467.797	-0.000318	1361.01	-0.000523384	1361.01	-0.000525255		1361.01	-0.000522532
494.845	-0.00031641	494.845	-0.000312	1439.27	-0.000505176	1439.27	-0.000508623		1439.27	-0.000505969
523.448	-0.000313425	523.448	-0.000306	1522.02	-0.000489508	1522.02	-0.000491863		1522.02	-0.000489316
553.694	-0.000307455	553.694	-0.0003	1609.53	-0.0004713	1609.53	-0.000475103		1609.53	-0.00047261
585.68	-0.0002985	585.68	-0.000294	1702.07	-0.000456902	1702.07	-0.000458301		1702.07	-0.000455891
619.504	-0.000295515	619.504	-0.000288	1799.94	-0.000447586	1799.94	-0.000441541		1799.94	-0.000439196
655.272	-0.00028656	655.272	-0.000282	1903.42	-0.000426837	1903.42	-0.000424824		1903.42	-0.000422568
693.096	-0.000277605	693.096	-0.000276	2012.86	-0.000404395	2012.86	-0.000408234		2012.86	-0.000406043
733.093	-0.00027462	733.093	-0.00027	2128.59	-0.000393808	2128.59	-0.000391772		2128.59	-0.00038966
775.39	-0.00027462	775.39	-0.000267	2250.96	-0.000372636	2250.96	-0.000375523		2250.96	-0.000373457
820.118	-0.00026865	820.118	-0.000261	2380.38	-0.000351887	2380.38	-0.000359443		2380.38	-0.000357468
867.416	-0.000265665	867.416	-0.000258	2517.23	-0.000343418	2517.23	-0.000343662		2517.23	-0.000341726
917.436	-0.000259695	917.436	-0.000252	2661.95	-0.000331985	2661.95	-0.000328136		2661.95	-0.00032626
970.329	-0.000253725	970.329	-0.000249	2814.99	-0.000318011	2814.99	-0.000312907		2814.99	-0.000311098
1026.26	-0.00024477	1026.26	-0.000243	2976.82	-0.000299802	2976.82	-0.000297976		2976.82	-0.000296261
1085.41	-0.000241785	1085.41	-0.00024	3147.96	-0.000285829	3147.96	-0.000283429		3147.96	-0.000281768
1147.96	-0.000235815	1147.96	-0.000237	3328.93	-0.000269314	3328.93	-0.000269221		3328.93	-0.000267634
1214.1	-0.000229845	1214.1	-0.000231	3520.31	-0.000254493	3520.31	-0.000255396		3520.31	-0.000253868
1284.05	-0.000229845	1284.05	-0.000228	3722.69	-0.000239249	3722.69	-0.000241954		3722.69	-0.000240478
1358.01	-0.00022089	1358.01	-0.000225	3936.71	-0.000228663	3936.71	-0.000228895		3936.71	-0.000227465
1436.23	-0.00022089	1436.23	-0.000222	4163.02	-0.000216806	4163.02	-0.000216219		4163.02	-0.000214828
1518.94	-0.000217905	1518.94	-0.000216	4402.35	-0.000204526	4402.35	-0.000203883		4402.35	-0.000202564
1606.41	-0.00020895	1606.41	-0.000213	4655.43	-0.000191823	4655.43	-0.00019193		4655.43	-0.000190667
1698.91	-0.00020298	1698.91	-0.00021	4923.06	-0.000181237	4923.06	-0.00018036		4923.06	-0.000179129
1796.72	-0.000199995	1796.72	-0.000207	5206.07	-0.000163875	5206.07	-0.000169087		5206.07	-0.000167943
1900.15	-0.000194025	1900.15	-0.000201	5505.35	-0.000156676	5505.35	-0.000158198		5505.35	-0.0001571
2009.53	-0.000188055	2009.53	-0.000198	5821.84	-0.000144396	5821.84	-0.000147648		5821.84	-0.000146594
2125.2	-0.00018507	2125.2	-0.000195	6156.52	-0.000132963	6156.52	-0.000137439		6156.52	-0.000136419
2247.52	-0.0001791	2247.52	-0.000189	6510.44	-0.000124918	6510.44	-0.000127528		6510.44	-0.000126573
2376.86	-0.00017313	2376.86	-0.000186	6884.7	-0.000113061	6884.7	-0.000117957		6884.7	-0.000117054
2513.64	-0.00017313	2513.64	-0.00018	7280.47	-0.000107133	7280.47	-0.000108726		7280.47	-0.000107864
2658.28	-0.000164175	2658.28	-0.000177	7699	-9.73935e-05	7699	-9.98359e-05		7699	-9.90109e-05
2811.24	-0.000164175	2811.24	-0.000171
2972.99	-0.000158205	2972.99	-0.000165
3144.04	-0.00014925	3144.04	-0.000162
3324.91	-0.000152235	3324.91	-0.000156
3516.19	-0.00014328	3516.19	-0.00015
3718.46	-0.00013731	3718.46	-0.000144
3932.35	-0.000134325	3932.35	-0.000138
4158.54	-0.00013134	4158.54	-0.000135
4397.74	-0.00012537	4397.74	-0.000129
4650.68	-0.00012537	4650.68	-0.000123
4918.16	-0.000116415	4918.16	-0.000117
5201.01	-0.000116415	5201.01	-0.000111
5500.12	-0.000110445	5500.12	-0.000105
5816.43	-0.00010746	5816.43	-9.9e-05
6150.91	-0.00010149	6150.91	-9.3e-05
6504.63	-9.8505e-05	6504.63	-8.7e-05
6878.67	-9.2535e-05	6878.67	-8.1e-05
7274.22	-8.955e-05	7274.22	-7.5e-05

## Sheet: Figure 4b
QD-391-AZ	400 nm pump	fit			600 nm pump	fit			Deconvolved CR1
Delay time(ps)	absorption changes(a.u.)	Delay time(ps)	fit values	Delay time(ps)	absorption changes(a.u.)	Delay time(ps)	fit values		Delay time(ps)	fit values
-2.99358	0	-2.99358	0	0.604	0.08062	0.604	0.04931		0.604	-1.00119
-2.84425	-0.00444	-2.84425	0	0.65868	0.03695	0.65868	0.04421		0.65868	-1.00105
-2.82426	-0.00444	-2.82426	0	0.716	0	0.716	0.04081		0.716	-1.0009
-2.80292	-0.00444	-2.80292	0	0.77599	0.07559	0.77599	0.03571		0.77599	-1.00074
-2.78026	-0.00444	-2.78026	0	0.84133	-0.0084	0.84133	0.02891		0.84133	-1.00057
-2.75758	-0.00444	-2.75758	0	0.91068	0.01512	0.91068	0.02381		0.91068	-1.00039
-2.73225	-0.00444	-2.73225	0	0.98267	0	0.98267	0.0187		0.98267	-1.0002
-2.70692	-0.00444	-2.70692	0	1.05866	0.02352	1.05866	0.0119		1.05866	-1
-2.6776	0	-2.6776	0	1.13999	-0.05375	1.13999	0.0051		1.13999	-0.99979
-2.64825	0	-2.64825	0	1.22534	0.02352	1.22534	-0.0017		1.22534	-0.99957
-2.61626	0	-2.61626	0	1.316	-0.00336	1.316	-0.0085		1.316	-0.99933
-2.58426	0.00444	-2.58426	0	1.41201	0.01344	1.41201	-0.0153		1.41201	-0.99908
-2.54957	0	-2.54957	0	1.51332	-0.00336	1.51332	-0.02381		1.51332	-0.99882
-2.51224	0	-2.51224	0	1.62001	-0.01344	1.62001	-0.03231		1.62001	-0.99854
-2.47359	0	-2.47359	0	1.73333	-0.00504	1.73333	-0.04081		1.73333	-0.99825
-2.43091	0	-2.43091	0	1.85199	-0.00336	1.85199	-0.04931		1.85199	-0.99794
-2.38692	0	-2.38692	0	1.97866	-0.04535	1.97866	-0.05951		1.97866	-0.99761
-2.34157	0	-2.34157	0	2.11332	-0.01344	2.11332	-0.06972		2.11332	-0.99726
-2.29358	0	-2.29358	0	2.25467	-0.08734	2.25467	-0.07992		2.25467	-0.99689
-2.24025	0	-2.24025	0	2.404	-0.05711	2.404	-0.09012		2.404	-0.9965
-2.18558	0	-2.18558	0	2.56267	-0.11422	2.56267	-0.10202		2.56267	-0.99609
-2.12958	0	-2.12958	0	2.72932	-0.16629	2.72932	-0.11222		2.72932	-0.99565
-2.06826	0	-2.06826	0	2.90668	-0.1159	2.90668	-0.12583		2.90668	-0.99519
-2.00425	0	-2.00425	0	3.09334	-0.1075	3.09334	-0.13773		3.09334	-0.99471
-1.93493	-0.00444	-1.93493	0	3.29067	-0.15957	3.29067	-0.15133		3.29067	-0.9942
-1.86293	-0.00889	-1.86293	0	3.49999	-0.21668	3.49999	-0.16494		3.49999	-0.99366
-1.78692	-0.00444	-1.78692	0	3.72135	-0.22508	3.72135	-0.17854		3.72135	-0.99308
-1.70559	0.00444	-1.70559	0	3.956	-0.19316	3.956	-0.19384		3.956	-0.99247
-1.61892	0.00444	-1.61892	0	4.20266	-0.19484	4.20266	-0.20915		4.20266	-0.99184
-1.53092	0.00444	-1.53092	0	4.46399	-0.23852	4.46399	-0.22445		4.46399	-0.99116
-1.43357	0	-1.43357	0	4.74134	-0.27211	4.74134	-0.23975		4.74134	-0.99044
-1.33225	0	-1.33225	0	5.03332	-0.28891	5.03332	-0.25676		5.03332	-0.98969
-1.2256	0.00444	-1.2256	0	5.34267	-0.2973	5.34267	-0.27376		5.34267	-0.98889
-1.11093	0	-1.11093	0	5.66933	-0.27883	5.66933	-0.29246		5.66933	-0.98805
-0.99226	0	-0.99226	0	6.01599	-0.28723	6.01599	-0.30947		6.01599	-0.98716
-0.86559	0	-0.86559	0	6.38133	-0.3393	6.38133	-0.32817		6.38133	-0.98622
-0.73225	0	-0.73225	0	6.76799	-0.39641	6.76799	-0.34688		6.76799	-0.98523
-0.58958	-0.00444	-0.58958	0	7.17734	-0.38969	7.17734	-0.36558		7.17734	-0.98417
-0.44025	-0.00444	-0.44025	0	7.61066	-0.40816	7.61066	-0.38598		7.61066	-0.98306
-0.28291	-0.00444	-0.28291	0	8.06799	-0.44176	8.06799	-0.40639		8.06799	-0.98189
-0.11491	-0.00444	-0.11491	0	8.552	-0.44176	8.552	-0.42509		8.552	-0.98066
0.06108	-0.00444	0.06108	0	9.06266	-0.42832	9.06266	-0.4455		9.06266	-0.97935
0.24909	-0.19556	0.24909	-0.19888	9.60399	-0.48711	9.60399	-0.4659		9.60399	-0.97797
0.44641	-1.06222	0.44641	-1.04744	10.176	-0.48711	10.176	-0.48631		10.176	-0.97652
0.65574	-1.14222	0.65574	-1.14467	10.7813	-0.49551	10.7813	-0.50841		10.7813	-0.97498
0.87709	-1.08	0.87709	-1.04302	11.42	-0.53078	11.42	-0.52881		11.42	-0.97336
1.11175	-1	1.11175	-0.98999	12.0947	-0.5375	12.0947	-0.54922		12.0947	-0.97165
1.35708	-0.94667	1.35708	-0.93695	12.812	-0.58117	12.812	-0.56962		12.812	-0.96984
1.61974	-0.88444	1.61974	-0.88392	13.5693	-0.58285	13.5693	-0.58833		13.5693	-0.96793
1.89574	-0.82667	1.89574	-0.8353	14.3693	-0.57613	14.3693	-0.60873		14.3693	-0.96592
2.19041	-0.78222	2.19041	-0.78668	15.2147	-0.59293	15.2147	-0.62744		15.2147	-0.9638
2.49841	-0.72889	2.49841	-0.73807	16.1093	-0.61812	16.1093	-0.64614		16.1093	-0.96156
2.82508	-0.68444	2.82508	-0.69387	17.056	-0.645	17.056	-0.66484		17.056	-0.95919
3.17176	-0.63111	3.17176	-0.64526	18.056	-0.68867	18.056	-0.68185		18.056	-0.9567
3.53708	-0.59556	3.53708	-0.60548	19.1133	-0.71387	19.1133	-0.69885		19.1133	-0.95408
3.92374	-0.56	3.92374	-0.56129	20.232	-0.68027	20.232	-0.71415		20.232	-0.95131
4.33176	-0.52	4.33176	-0.52151	21.416	-0.65004	21.416	-0.72946		21.416	-0.94839
4.76508	-0.49333	4.76508	-0.48615	22.6667	-0.70715	22.6667	-0.74306		22.6667	-0.94531
5.22241	-0.45333	5.22241	-0.4508	23.9893	-0.67523	23.9893	-0.75666		23.9893	-0.94207
5.70642	-0.42667	5.70642	-0.41986	25.3893	-0.72562	25.3893	-0.76857		25.3893	-0.93866
6.21708	-0.4	6.21708	-0.38892	26.868	-0.7525	26.868	-0.78047		26.868	-0.93507
6.75709	-0.36444	6.75709	-0.35799	28.432	-0.79281	28.432	-0.78897		28.432	-0.93128
7.33041	-0.34667	7.33041	-0.33589	30.0867	-0.77265	30.0867	-0.79917		30.0867	-0.9273
7.93441	-0.32444	7.93441	-0.30937	31.8373	-0.80289	31.8373	-0.80597		31.8373	-0.9231
8.57309	-0.30222	8.57309	-0.28727	33.6867	-0.75586	33.6867	-0.81278		33.6867	-0.91869
9.24908	-0.28	9.24908	-0.26959	35.6427	-0.78273	35.6427	-0.81788		35.6427	-0.91405
9.96642	-0.26667	9.96642	-0.25192	37.712	-0.80121	37.712	-0.82128		37.712	-0.90917
10.7224	-0.24889	10.7224	-0.23424	39.9	-0.78441	39.9	-0.82468		39.9	-0.90404
11.5197	-0.23111	11.5197	-0.22098	42.2133	-0.8264	42.2133	-0.82808		42.2133	-0.89866
12.3677	-0.21778	12.3677	-0.20772	44.66	-0.83648	44.66	-0.82808		44.66	-0.893
13.2624	-0.20444	13.2624	-0.19446	47.2467	-0.84656	47.2467	-0.82808		47.2467	-0.88706
14.2078	-0.18667	14.2078	-0.18562	49.9827	-0.81465	49.9827	-0.82808		49.9827	-0.88082
15.2091	-0.17333	15.2091	-0.17678	52.8773	-0.80793	52.8773	-0.82638		52.8773	-0.87427
16.2677	-0.16444	16.2677	-0.16794	55.936	-0.80121	55.936	-0.82468		55.936	-0.86742
17.3864	-0.15556	17.3864	-0.1591	59.1707	-0.81801	59.1707	-0.82128		59.1707	-0.86023
18.5678	-0.15111	18.5678	-0.15027	62.592	-0.78609	62.592	-0.81788		62.592	-0.8527
19.8184	-0.13778	19.8184	-0.14585	66.2107	-0.84656	66.2107	-0.81278		66.2107	-0.84481
21.1411	-0.13333	21.1411	-0.13701	70.036	-0.77937	70.036	-0.80767		70.036	-0.83656
22.5397	-0.12444	22.5397	-0.13259	74.0827	-0.84152	74.0827	-0.80257		74.0827	-0.82794
24.0184	-0.11111	24.0184	-0.12375	78.3613	-0.8348	78.3613	-0.79577		78.3613	-0.81892
25.5824	-0.10667	25.5824	-0.11933	82.8853	-0.80121	82.8853	-0.78897		82.8853	-0.80951
27.2358	-0.09778	27.2358	-0.11049	87.6693	-0.78609	87.6693	-0.78217		87.6693	-0.79968
28.9851	-0.09333	28.9851	-0.10607	92.7293	-0.77098	92.7293	-0.77367		92.7293	-0.78943
30.8344	-0.08889	30.8344	-0.10165	98.0813	-0.78273	98.0813	-0.76517		98.0813	-0.77876
32.7904	-0.08444	32.7904	-0.09281	103.737	-0.76762	103.737	-0.75666		103.737	-0.76765
34.8597	-0.07556	34.8597	-0.08839	109.721	-0.73906	109.721	-0.74646		109.721	-0.75608
37.0464	-0.07111	37.0464	-0.08397	116.048	-0.74746	116.048	-0.73626		116.048	-0.74407
39.3598	-0.07111	39.3598	-0.07513	122.739	-0.7189	122.739	-0.72606		122.739	-0.7316
41.8051	-0.06667	41.8051	-0.07071	129.813	-0.69875	129.813	-0.71415		129.813	-0.71867
44.3918	-0.06222	44.3918	-0.06629	137.295	-0.67187	137.295	-0.70225		137.295	-0.70528
47.1277	-0.05333	47.1277	-0.06187	145.208	-0.6618	145.208	-0.69035		145.208	-0.69141
50.0198	-0.05333	50.0198	-0.05303	153.576	-0.68363	153.576	-0.67675		153.576	-0.67709
53.0784	-0.05333	53.0784	-0.04862	162.424	-0.69203	162.424	-0.66314		162.424	-0.66231
56.3131	-0.04889	56.3131	-0.0442	171.78	-0.63828	171.78	-0.64784		171.78	-0.64708
59.7331	-0.04444	59.7331	-0.03978	181.675	-0.62316	181.675	-0.63424		181.675	-0.63141
63.3491	-0.04	63.3491	-0.03536	192.139	-0.58957	192.139	-0.61893		192.139	-0.61531
67.1744	-0.03556	67.1744	-0.03094	203.203	-0.59125	203.203	-0.60193		203.203	-0.59879
71.2184	-0.03556	71.2184	-0.02652	214.904	-0.58453	214.904	-0.58663		214.904	-0.58188
75.4958	-0.04	75.4958	-0.02652	227.277	-0.52406	227.277	-0.56962		227.277	-0.5646
80.0184	-0.03556	80.0184	-0.0221	240.361	-0.51566	240.361	-0.55092		240.361	-0.54697
84.8024	-0.03111	84.8024	-0.01768	254.199	-0.5459	254.199	-0.53392		254.199	-0.52903
89.8597	-0.03111	89.8597	-0.01768	268.831	-0.46023	268.831	-0.51521		268.831	-0.5108
95.2091	-0.03111	95.2091	-0.01326	284.304	-0.54254	284.304	-0.49821		284.304	-0.49233
100.865	-0.03111	100.865	-0.01326	300.667	-0.42832	300.667	-0.4795		300.667	-0.47365
106.845	-0.02667	106.845	-0.00884	317.971	-0.44008	317.971	-0.4591		317.971	-0.45482
113.17	-0.02222	113.17	-0.00884	336.268	-0.4048	336.268	-0.4404		336.268	-0.43589
119.86	-0.02222	119.86	-0.00442	355.619	-0.42832	355.619	-0.42169		355.619	-0.4169
126.932	-0.02222	126.932	-0.00442	376.08	-0.40312	376.08	-0.40299		376.08	-0.39791
134.412	-0.02222	134.412	-0.00442	397.719	-0.4132	397.719	-0.38258		397.719	-0.37899
142.318	-0.01778	142.318	-0.00442	420.603	-0.36953	420.603	-0.36388		420.603	-0.36019
150.685	-0.01778	150.685	-0.00442	444.799	-0.34266	444.799	-0.34517		444.799	-0.34159
159.53	-0.01778	159.53	0	470.387	-0.30402	470.387	-0.32647		470.387	-0.32324
168.884	-0.01333	168.884	0	497.445	-0.28555	497.445	-0.30947		497.445	-0.30522
178.774	-0.01778	178.774	0	526.06	-0.27547	526.06	-0.29076		526.06	-0.28759
189.233	-0.01333	189.233	0	556.321	-0.27211	556.321	-0.27376		556.321	-0.27042
200.294	-0.01333	200.294	0	588.321	-0.21668	588.321	-0.25676		588.321	-0.25377
211.99	-0.01333	211.99	0	622.159	-0.26539	622.159	-0.23975		622.159	-0.2377
224.36	-0.01778	224.36	0	657.943	-0.25531	657.943	-0.22445		657.943	-0.22227
237.437	-0.01333	237.437	0	695.783	-0.20324	695.783	-0.20915		695.783	-0.20753
251.27	-0.00889	251.27	0	735.799	-0.17637	735.799	-0.19554		735.799	-0.19352
265.897	-0.00889	265.897	0	778.112	-0.17133	778.112	-0.18194		778.112	-0.18029
281.362	-0.00444	281.362	0	822.859	-0.16461	822.859	-0.17004		822.859	-0.16786
297.72	-0.00889	297.72	0	870.181	-0.13102	870.181	-0.15813		870.181	-0.15626
315.017	0	315.017	0	920.227	-0.19988	920.227	-0.14623		920.227	-0.14549
333.308	0	333.308	0	973.143	-0.15621	973.143	-0.13603		973.143	-0.13557
352.648	-0.00444	352.648	0	1029.1	-0.1159	1029.1	-0.12753		1029.1	-0.12648
373.104	0	373.104	0	1088.28	-0.15117	1088.28	-0.11903		1088.28	-0.1182
394.733	0	394.733	0	1150.86	-0.10582	1150.86	-0.11222		1150.86	-0.11071
417.606	0	417.606	0	1217.03	-0.1243	1217.03	-0.10542		1217.03	-0.10397
441.793	-0.00444	441.793	0	1287.01	-0.11926	1287.01	-0.09862		1287.01	-0.09794
467.37	-0.00444	467.37	0	1361.01	-0.0991	1361.01	-0.09352		1361.01	-0.09257
494.418	0	494.418	0	1439.27	-0.10414	1439.27	-0.08842		1439.27	-0.08781
523.02	-0.00444	523.02	0	1522.02	-0.08566	1522.02	-0.08502		1522.02	-0.08359
553.266	0.00444	553.266	0	1609.53	-0.07055	1609.53	-0.07992		1609.53	-0.07986
585.253	0	585.253	0	1702.07	-0.06383	1702.07	-0.07652		1702.07	-0.07654
619.077	0.00444	619.077	0	1799.94	-0.07391	1799.94	-0.07482		1799.94	-0.07359
654.844	0.00444	654.844	0	1903.42	-0.08566	1903.42	-0.07142		1903.42	-0.07094
692.669	0.00444	692.669	0	2012.85	-0.0907	2012.85	-0.06972		2012.85	-0.06854
732.665	0	732.665	0	2128.59	-0.07055	2128.59	-0.06631		2128.59	-0.06634
774.958	0	774.958	0	2250.96	-0.04535	2250.96	-0.06461		2250.96	-0.06428
819.69	0	819.69	0	2380.38	-0.0252	2380.38	-0.06291		2380.38	-0.06233
866.99	0.00444	866.99	0	2517.23	-0.06047	2517.23	-0.06121		2517.23	-0.06046
917.009	0.00889	917.009	0	2661.95	-0.04031	2661.95	-0.05951		2661.95	-0.05864
969.902	0.00444	969.902	0	2814.99	-0.06887	2814.99	-0.05781		2814.99	-0.05684
1025.84	0.00444	1025.84	0	2976.82	-0.02184	2976.82	-0.05611		2976.82	-0.05505
1084.98	0.00889	1084.98	0	3147.96	0.00336	3147.96	-0.05441		3147.96	-0.05325
1147.53	0.00889	1147.53	0	3328.93	-0.08398	3328.93	-0.05101		3328.93	-0.05144
1213.68	0.00444	1213.68	0	3520.31	-0.01176	3520.31	-0.04931		3520.31	-0.04961
1283.62	0.00444	1283.62	0	3722.69	-0.02687	3722.69	-0.04761		3722.69	-0.04775
1357.59	0.01333	1357.59	0	3936.71	-0.05543	3936.71	-0.04591		3936.71	-0.04587
1435.8	0.00444	1435.8	0	4163.02	-0.08566	4163.02	-0.04421		4163.02	-0.04396
1518.52	0.00444	1518.52	0	4402.34	-0.04703	4402.34	-0.04251		4402.34	-0.04203
1605.98	0.00889	1605.98	0	4655.43	-0.04535	4655.43	-0.04081		4655.43	-0.04009
1698.48	0.00889	1698.48	0	4923.06	-0.04871	4923.06	-0.03911		4923.06	-0.03813
1796.29	0.00889	1796.29	0	5206.07	-0.04031	5206.07	-0.03571		5206.07	-0.03617
1899.72	0.00889	1899.72	0	5505.35	-0.0252	5505.35	-0.03401		5505.35	-0.0342
2009.1	0.00444	2009.1	0	5821.84	0.0084	5821.84	-0.03231		5821.84	-0.03223
2124.77	0.00889	2124.77	0	6156.52	-0.05711	6156.52	-0.03061		6156.52	-0.03028
2247.09	0.01333	2247.09	0	6510.44	-0.0084	6510.44	-0.02891		6510.44	-0.02834
2376.43	0.00889	2376.43	0	6884.7	-0.02016	6884.7	-0.02721		6884.7	-0.02642
2513.22	0.00889	2513.22	0	7280.47	-0.07391	7280.47	-0.02551		7280.47	-0.02454
2657.86	0.00889	2657.86	0	7699	-0.03527	7699	-0.0221		7699	-0.02269
2810.82	0.00889	2810.82	0	--	--				6510.44	-0.00176
2972.56	0.00889	2972.56	0	--	--				6884.7	-0.00128
3143.61	0.01333	3143.61	0	--	--				7280.47	-0.000909007
3324.49	0.00889	3324.49	0	--	--				7699	-0.00063504
3515.76	0.01333	3515.76	0	--	--				7280.47	-0.03672
3718.03	0.00889	3718.03	0	--	--				7699	-0.03219
3931.93	0.00889	3931.93	0	--	--
4158.12	0.01333	4158.12	0	--	--
4397.31	0.00889	4397.31	0	--	--
4650.25	0.00889	4650.25	0	--	--
4917.73	0.01333	4917.73	0	--	--
5200.58	0.00889	5200.58	0	--	--
5499.7	0.01333	5499.7	0	--	--
5816	0.01333	5816	0	--	--
6150.49	0.01333	6150.49	0	--	--
6504.2	0.01778	6504.2	0	--	--
6878.25	0.01778	6878.25	0	--	--
7273.79	0.01333	7273.79	0	--	--
7692.07	0.00889	7692.07	0	--	--
7276.63	0.00444	7276.63	0	--	--
7694.91	0.00444	7694.91	0	--	--
--	--	--	--	--	--
--	--	--	--	--	--
--	--	--		--	--

## Sheet: Figure 4c
QD-AZ-CR2					QD-AZ-CR1
	CR2 K					CR1 K				Marcus fit
G change(eV)	scaled K	Y error	X error		G change(eV)	scaled K	Y error	X error		X values	Y values
0.61577	3.8	0.1	0.1		1.88577	0.03474	0.000897465	0.1		0	0.25107
0.55133	4.36	0.15556	0.1		1.82133	0.03321	0.00306	0.1		0.05	0.56991
0.47	4.44	0.125	0.1		1.74	0.04446	0.00922	0.1		0.1	0.97729
0.4005	3.86	0.09091	0.1		1.6705	0.05675	0.000194735	0.1		0.15	1.36237
0.35164	3.18	0.11765	0.1		1.62164	0.05186	0.00102	0.1		0.2	1.76781
0.29299	2.73	0.05455	0.1		1.56299	0.06215	0.000231054	0.1		0.25	2.35094
0.24032	2.16	0.06757	0.1		1.51032	0.07208	0.0065	0.1		0.3	3.01704
										0.35	3.45013
										0.4	3.67117
										0.45	4.01257
										0.5	4.40885
										0.55	4.46002
										0.6	4.23365
										0.65	4.13652
										0.7	4.1024
										0.75	3.79005
										0.8	3.31854
										0.85	3.0066
										0.9	2.76299
										0.95	2.37278
										1	1.9535
										1.05	1.67464
										1.1	1.44681
										1.15	1.16821
										1.2	0.91654
										1.25	0.75263
										1.3	0.61641
										1.35	0.47196
										1.4	0.35657
										1.45	0.2826
										1.5	0.22049
										1.55	0.16125
										1.6	0.11831
										1.65	0.09087
										1.7	0.06776
										1.75	0.04765
										1.8	0.03419
										1.85	0.02549
										1.9	0.01821
										1.95	0.0124
										2	0.00874
										2.05	0.00633
										2.1	0.00434
										2.15	0.00289
										2.2	0.00204
										2.25	0.00151
										2.3	0.00113
										2.35	0.000898796
										2.4	0.000721472
										2.45	0.000514629
										2.5	0.000308647
										2.55	0.000167332
										2.6	9.31766e-05
										2.65	5.45832e-05
										2.7	3.2524e-05
										2.75	2.04961e-05
										2.8	1.35562e-05

## Sheet: Figure 5a,5b
Figure 5a: NPL-AZ absorption spectra						Figure 5b: NPL-553-AZ 650 nm pump-TAS
Wavelength(nm)	3 ML-AZ	4 ML-AZ	5 ML-AZ	6 ML-AZ		Wavelength(nm)	Delay time: 0 ps	50 ps	0.4 ns	1 ns	2.2 ns	7.7 ns
800.017	0.00218	0.01989	0.01028	-0.0055		332.246	-0.0024	-6.02796e-05	-0.00142	0.000784107	0.00558	-0.00277
799.012	0.00176	0.01925	0.0101	-0.00588		333.388	-0.0028	-0.000126201	0.000204876	-0.00101	0.00103	-0.00106
798.007	0.00289	0.01971	0.01069	-0.00458		334.531	-0.000366613	-0.000115399	0.00187	0.00373	0.000746439	0.00019603
797.001	0.00399	0.02054	0.01088	-0.00371		335.673	-0.00225	0.000981446	0.00147	-0.00101	0.00126	-0.000453866
795.995	0.00429	0.02112	0.01147	-0.00254		336.816	0.000500437	-0.000673616	-0.000737014	-0.000492583	-0.000731927	0.00113
794.988	0.00234	0.01915	0.01078	-0.00459		337.959	-0.000754432	0.000274095	0.00116	-0.000286659	3.33009e-06	0.00169
794.016	0.00326	0.01997	0.01082	-0.00388		339.102	-0.00107	0.00149	-0.00070702	0.000886451	-7.37775e-05	0.000726238
793.008	0.00417	0.02051	0.01122	-0.00249		340.245	-7.21685e-05	0.000163467	-1.69677e-05	-0.000261202	0.000316275	-0.000328188
792	0.00273	0.02015	0.01099	-0.00282		341.389	-0.000566971	0.000699405	0.000289979	0.00043235	0.000581377	0.000530982
790.992	0.00229	0.01924	0.01044	-0.00342		342.532	-0.000269308	0.000818367	6.97688e-05	0.000240595	0.000288994	0.000268737
789.983	0.00287	0.01925	0.01059	-0.00317		343.676	5.48204e-05	0.000311561	0.00077279	-0.000148056	0.000639598	-0.000100247
789.009	0.00432	0.01992	0.0119	-0.00131		344.82	0.000421497	-8.56126e-06	0.000380315	-0.000161391	-4.31436e-05	0.000260036
788	0.00424	0.02016	0.01169	-0.00134		345.964	-0.000151604	-0.000291776	0.000247762	-0.000185063	0.000335439	6.40559e-05
786.99	0.00378	0.01947	0.0113	-0.00117		347.108	6.70054e-05	-0.000382638	7.44089e-06	-0.000104132	0.000472237	0.000438541
786.014	0.00392	0.01926	0.01158	-0.00138		348.253	-3.52758e-05	4.67792e-05	0.000103132	0.000263038	0.000824299	0.000366526
785.004	0.0043	0.01962	0.01189	-0.00171		349.397	-0.000169775	-3.22804e-05	0.000531827	3.42319e-05	0.000519393	0.000192795
783.993	0.00447	0.01917	0.01161	-3.09e-05		350.542	-0.000169541	2.25563e-05	4.46771e-05	-1.07625e-05	0.000208116	-0.000285151
783.016	0.00501	0.02061	0.01246	0.00108		351.687	-3.49174e-05	-0.000171574	0.000368526	-0.000119447	0.000428732	0.000276485
782.004	0.00483	0.02031	0.01261	0.00117		352.832	6.33836e-05	0.000426999	-0.000225692	-0.000200197	0.000387876	-4.98844e-05
780.992	0.00344	0.01915	0.01147	-0.0001751		353.978	-0.00030499	0.000216805	0.000669425	-8.21752e-05	0.000367103	7.02564e-05
780.015	0.00477	0.02029	0.0123	6.18e-05		355.123	-0.000196249	0.000484478	8.08249e-05	-9.21177e-06	0.000383585	0.000583978
779.002	0.00388	0.02003	0.01199	0.0009167		356.269	-0.000179815	0.000499467	0.000139893	0.000237796	0.000399638	0.000535854
777.988	0.00419	0.02053	0.01241	0.00106		357.415	0.000150053	8.62447e-06	5.92917e-05	-0.000338333	0.000410686	0.000390352
777.009	0.00397	0.01956	0.0121	0.00204		358.561	-0.000313157	-3.72045e-05	1.07589e-05	-8.52627e-05	0.000231188	0.00047026
775.995	0.00411	0.01916	0.012	0.00125		359.707	-5.41697e-05	-8.56597e-05	-5.42335e-07	-3.60052e-05	0.000277461	0.000228176
775.016	0.00423	0.01961	0.01233	0.00154		360.854	-7.45748e-05	-1.48161e-05	-0.000211472	0.000143776	0.000331341	0.000163129
774.001	0.00434	0.02	0.01276	0.00287		362	0.000103103	-0.0001788	-0.000156514	-3.97674e-05	0.000441464	0.000311794
772.985	0.00337	0.01964	0.01301	0.00273		363.147	0.000132118	0.000149912	-0.000104693	-6.2823e-06	0.000440507	0.000191437
772.005	0.003	0.01923	0.01243	0.0024		364.294	1.53515e-05	3.7447e-05	-1.59165e-05	5.89177e-05	0.000349755	-1.20414e-05
770.989	0.00372	0.01986	0.01269	0.0035		365.441	-4.01074e-05	-4.80712e-05	0.00020958	-4.40208e-07	-9.44857e-05	-4.35344e-05
770.007	0.00262	0.02015	0.01235	0.00314		366.589	-7.33374e-05	0.000220352	9.60773e-05	5.05602e-06	6.76597e-05	-8.48067e-05
768.99	0.00315	0.01976	0.01276	0.00372		367.736	-9.07714e-05	0.000117209	0.00019716	1.42571e-05	0.000276673	0.00018127
768.008	0.0033	0.02048	0.01332	0.00466		368.884	-0.000335426	0.000158341	0.000158843	0.000276803	0.000279431	0.000143899
766.99	0.00338	0.01983	0.01272	0.00468		370.032	-0.000106553	0.000336721	0.000267787	6.14476e-05	0.000238627	0.000372531
766.008	0.00316	0.02035	0.01356	0.00586		371.18	-0.000125508	0.000224751	0.000182233	0.000119636	6.9013e-05	0.000237425
764.989	0.00277	0.01979	0.01292	0.00501		372.328	-9.94776e-06	8.20792e-06	0.000160204	-3.51797e-05	0.000267819	0.00023897
764.006	0.00341	0.02038	0.01361	0.00615		373.477	-3.9606e-05	0.000171919	0.000390748	4.83518e-05	0.000269746	0.000172345
762.986	0.00292	0.02027	0.0134	0.00641		374.625	1.00052e-05	0.000233526	0.000182831	5.23498e-06	8.38487e-05	0.000222773
762.002	0.00278	0.0197	0.01321	0.00577		375.774	-0.000127033	8.60187e-05	0.000157785	-9.26723e-05	7.41732e-05	0.000180279
761.017	0.00263	0.01939	0.01359	0.0072		376.923	-4.34686e-05	5.43721e-05	0.00014927	2.39097e-05	9.53834e-05	6.47759e-05
759.997	0.00372	0.02075	0.01448	0.00758		378.072	5.24619e-05	0.000122877	0.000131025	4.82138e-05	3.80247e-05	4.22633e-05
759.012	0.00307	0.02065	0.01405	0.00737		379.221	-2.2226e-05	-8.0214e-06	-6.21991e-06	6.91508e-05	0.000177606	9.58898e-05
757.991	0.00335	0.02034	0.01419	0.00788		380.371	3.62662e-05	0.000119814	5.66331e-05	1.27777e-05	4.45361e-05	-6.06132e-06
757.004	0.00309	0.01987	0.01381	0.00855		381.521	-1.20321e-05	9.42449e-05	0.000115323	4.94956e-05	0.000111684	-4.91801e-05
755.982	0.003	0.01987	0.01421	0.00856		382.67	3.71081e-05	3.26733e-05	3.83495e-05	2.61128e-05	9.95651e-05	-0.000100027
754.996	0.00311	0.02013	0.01426	0.00844		383.82	-0.000125397	5.1623e-05	2.02909e-05	-5.0416e-05	0.000125265	2.67117e-05
754.008	0.0027	0.02	0.01415	0.00884		384.971	-4.71379e-05	0.000105048	4.86332e-05	1.97869e-05	0.000133564	5.17346e-05
752.985	0.00437	0.02029	0.01483	0.0106		386.121	3.90429e-06	0.000111637	-4.45466e-05	-2.18967e-05	0.000163561	0.000169726
751.997	0.00342	0.02034	0.01464	0.01057		387.272	-8.05738e-05	5.21625e-05	4.70478e-05	9.38749e-05	6.79898e-05	9.71363e-05
751.009	0.00411	0.02079	0.01464	0.01011		388.422	-0.000135438	4.41098e-05	6.08528e-05	7.49414e-05	5.4831e-05	6.1931e-05
749.985	0.00371	0.02035	0.01486	0.01041		389.573	2.64743e-05	8.0592e-05	3.25789e-05	2.0879e-05	8.14921e-05	3.73876e-05
748.996	0.00353	0.02048	0.01472	0.01087		390.724	-4.14323e-05	9.20399e-05	0.000127528	-1.28188e-05	9.99822e-05	6.17734e-05
748.006	0.00404	0.02101	0.01527	0.012		391.876	-3.82881e-05	0.000115769	0.000117978	2.33731e-05	0.000127778	0.000105575
747.017	0.00393	0.02045	0.015	0.01157		393.027	-1.05976e-06	0.000123407	4.5077e-05	0.000106442	7.83684e-05	4.83487e-05
745.991	0.00378	0.02052	0.01542	0.01164		394.179	6.16464e-06	2.11983e-05	9.16935e-05	8.83122e-05	0.000107778	4.9528e-05
745.001	0.00403	0.02012	0.01485	0.01227		395.331	-1.4877e-05	-1.5246e-05	5.8999e-05	9.35311e-05	4.73418e-05	0.000129467
744.01	0.00428	0.02103	0.01545	0.01349		396.483	2.20942e-05	-1.35235e-05	5.04071e-05	3.40657e-05	5.42117e-05	1.00729e-05
742.983	0.00377	0.02065	0.01535	0.01326		397.635	3.49736e-05	1.68832e-05	-2.33132e-06	2.81559e-05	2.34043e-05	7.73192e-05
741.992	0.00429	0.02051	0.01517	0.01329		398.787	-1.86475e-05	7.25161e-05	1.73628e-05	4.18982e-05	8.25915e-05	1.31932e-05
741	0.00387	0.0204	0.01548	0.01377		399.94	7.74485e-06	5.01108e-05	4.46874e-05	4.6826e-05	0.000134885	-2.93594e-05
740.007	0.00473	0.02053	0.01588	0.01432		401.092	-1.14364e-06	2.95471e-05	9.16994e-05	2.93284e-05	6.66074e-05	2.5453e-05
739.015	0.0043	0.02046	0.01602	0.01451		402.245	-1.25984e-05	2.06716e-05	2.57808e-05	-7.13964e-06	-1.02694e-05	5.43106e-05
737.986	0.00416	0.0206	0.01575	0.01482		403.398	-2.2547e-05	4.68073e-05	1.4453e-05	-1.28665e-05	2.67784e-05	7.42134e-05
736.993	0.00469	0.01999	0.01595	0.01514		404.552	3.97695e-06	7.49941e-05	2.96556e-05	7.81611e-06	5.02069e-05	4.50434e-05
735.999	0.0049	0.02038	0.01603	0.01587		405.705	-3.10866e-05	7.02052e-05	1.66348e-05	9.14853e-05	6.54841e-05	3.29182e-05
735.005	0.00503	0.02075	0.01651	0.0164		406.859	-3.20255e-05	7.57564e-05	7.88986e-05	5.35513e-05	9.52487e-05	6.51896e-05
734.011	0.00564	0.02082	0.01679	0.01668		408.012	-5.34264e-05	8.97761e-05	5.05385e-05	5.11276e-05	2.71269e-05	3.65566e-05
733.016	0.00616	0.02139	0.01703	0.01786		409.166	-1.59589e-05	6.579e-05	6.60116e-05	3.12726e-05	4.51182e-05	1.0962e-06
731.986	0.00683	0.02128	0.01742	0.01867		410.321	-2.28613e-05	5.8075e-05	2.52933e-05	4.49013e-05	4.62857e-05	6.8689e-05
730.99	0.00618	0.02085	0.01722	0.01797		411.475	3.4417e-05	3.67271e-05	8.39934e-06	-7.83437e-06	3.83664e-05	7.19677e-05
729.994	0.00592	0.0203	0.0169	0.01783		412.63	-2.28433e-05	8.27141e-05	5.3442e-05	2.47584e-05	9.76528e-05	2.71242e-05
728.998	0.00643	0.02076	0.01717	0.01856		413.784	-1.30925e-05	4.45153e-05	2.79582e-05	1.24512e-05	5.73859e-05	7.28424e-05
728.002	0.00633	0.0203	0.01735	0.01862		414.939	4.31114e-06	9.12384e-05	2.61337e-05	-1.10837e-05	5.42459e-05	2.60997e-05
727.005	0.00689	0.0209	0.01754	0.01923		416.094	-7.37409e-06	6.56961e-05	4.20357e-05	1.89414e-05	4.4096e-05	3.95838e-05
726.008	0.00734	0.0205	0.01736	0.0195		417.249	-7.22191e-06	5.01366e-05	4.03138e-05	4.59436e-05	5.65551e-05	1.80983e-05
725.01	0.00755	0.02106	0.01804	0.02003		418.405	-1.42439e-05	7.77581e-05	2.82247e-05	3.7496e-05	6.44805e-06	3.50804e-05
724.013	0.0082	0.02122	0.01819	0.02014		419.56	-4.07603e-05	9.21272e-05	5.2147e-05	4.92191e-05	3.03987e-05	6.58008e-05
723.014	0.00787	0.02066	0.01779	0.01993		420.716	5.50101e-06	7.3224e-05	5.1661e-05	3.40923e-05	7.06299e-05	6.09197e-05
722.016	0.00829	0.02104	0.01815	0.02083		421.872	2.726e-07	5.33317e-05	3.18728e-05	2.45306e-05	3.64753e-05	3.65904e-05
721.017	0.00879	0.02124	0.01833	0.02119		423.028	-2.05709e-05	7.91411e-05	2.47766e-05	2.49582e-05	8.36142e-06	5.53935e-05
720.018	0.00867	0.02085	0.01813	0.021		424.184	-2.44978e-05	7.55446e-05	6.92353e-05	3.08368e-05	3.91808e-05	3.43038e-05
718.982	0.00894	0.02075	0.01827	0.02159		425.341	1.77585e-05	6.35393e-05	7.30078e-05	5.05899e-05	2.46882e-05	2.77929e-05
717.983	0.0091	0.02076	0.01848	0.02198		426.498	4.59873e-06	7.51985e-05	4.95573e-05	6.39449e-05	8.04217e-05	-2.34417e-07
716.982	0.00928	0.02106	0.01853	0.02222		427.654	-3.22682e-06	9.73981e-05	4.25495e-05	1.04581e-05	6.31905e-05	5.56433e-05
716.018	0.00924	0.02099	0.01861	0.02292		428.811	-5.84019e-06	9.05581e-05	2.83944e-05	4.95409e-05	4.05341e-05	2.87516e-05
715.017	0.00934	0.02074	0.01869	0.02344		429.969	1.89931e-06	8.31596e-05	7.13883e-05	5.94006e-05	6.26308e-05	3.63448e-05
714.015	0.01026	0.02122	0.01922	0.02408		431.126	-3.07808e-05	0.000102151	6.60255e-05	3.60941e-05	4.2704e-05	4.4005e-05
713.014	0.0097	0.02061	0.01906	0.02412		432.284	-1.31953e-05	9.83219e-05	3.29071e-05	2.95793e-05	3.55916e-05	5.13211e-05
712.012	0.01003	0.02092	0.01917	0.0247		433.441	-1.15662e-05	6.73183e-05	5.32066e-05	2.54634e-05	4.65802e-05	4.91242e-05
711.01	0.01004	0.02103	0.01907	0.0251		434.599	-1.33407e-05	9.78561e-05	8.32298e-05	4.66926e-05	4.8006e-05	1.84045e-05
710.007	0.01012	0.02109	0.01939	0.02537		435.757	-1.46166e-05	7.79164e-05	7.20562e-05	6.97086e-05	7.44231e-05	3.19641e-05
709.004	0.01006	0.02047	0.01919	0.02548		436.916	-1.15799e-05	9.13663e-05	5.76708e-05	5.25433e-05	6.29248e-05	3.37126e-05
708.001	0.00988	0.02096	0.01924	0.02547		438.074	-1.49985e-05	6.61828e-05	5.05852e-05	5.18873e-05	5.98633e-05	5.47002e-05
706.997	0.01045	0.02087	0.01942	0.02648		439.233	-1.8313e-05	8.70291e-05	2.96892e-05	2.76776e-05	5.05372e-05	7.07094e-05
705.993	0.01077	0.02075	0.01983	0.02685		440.392	-1.33088e-05	9.13288e-05	8.5045e-05	3.76993e-05	1.9178e-05	3.225e-05
704.989	0.01079	0.0212	0.02005	0.02745		441.55	4.82645e-06	7.90718e-05	4.24777e-05	4.04605e-05	3.21968e-05	2.97174e-05
703.985	0.01073	0.02065	0.01996	0.02733		442.71	-1.56589e-05	5.67726e-05	2.62525e-05	4.56593e-05	5.72016e-05	5.44351e-05
703.016	0.01111	0.0207	0.02001	0.02817		443.869	-1.38441e-06	1.42568e-05	2.82677e-05	3.66447e-05	4.60544e-05	3.756e-05
702.01	0.01188	0.02141	0.02072	0.02899		445.029	-6.64781e-06	8.70882e-06	-1.23858e-05	2.62583e-05	2.69744e-05	5.6045e-05
701.005	0.01139	0.02073	0.02066	0.029		446.188	-1.48746e-05	2.21364e-06	-2.63002e-06	-1.75167e-05	5.77546e-06	4.37828e-05
699.999	0.01151	0.02095	0.02042	0.02914		447.348	9.55672e-06	-4.57244e-05	-2.30349e-05	6.63815e-06	2.50203e-05	4.98581e-05
698.993	0.01217	0.02152	0.02118	0.03079		448.508	3.59065e-06	-8.61603e-05	-5.53771e-05	-4.97087e-05	1.80393e-05	3.85693e-05
697.986	0.0121	0.02163	0.0212	0.03129		449.668	1.59309e-05	-8.96243e-05	-5.03283e-05	-5.03057e-05	-2.94401e-05	5.78883e-05
697.015	0.01202	0.02148	0.02124	0.03161		450.829	3.90323e-05	-0.000107193	-6.69587e-05	-4.47933e-05	5.73406e-06	5.42943e-05
696.008	0.01229	0.02135	0.02139	0.0319		451.989	-3.39617e-06	-0.000138509	-9.56887e-05	-6.65739e-05	-2.55665e-05	2.86681e-05
695	0.0129	0.02171	0.02171	0.03324		453.15	-1.25932e-05	-0.000108189	-8.96224e-05	-8.24279e-05	-1.81366e-05	1.78212e-05
693.992	0.01209	0.02091	0.02141	0.03223		454.311	-3.95911e-06	-0.000115827	-6.24606e-05	-1.55793e-05	3.87343e-06	-9.62969e-07
692.984	0.01256	0.02145	0.02165	0.03376		455.472	-1.7841e-05	-9.44769e-05	-8.89855e-05	-3.37671e-05	3.59698e-06	1.64983e-05
692.012	0.01208	0.02147	0.02152	0.03369		456.634	-1.105e-06	-9.19574e-05	-0.000112104	-4.86077e-05	2.53797e-05	3.12185e-05
691.003	0.01282	0.02175	0.02239	0.03483		457.795	4.89299e-06	-0.000103954	-0.000103005	-5.90893e-05	1.79084e-05	5.00945e-05
689.994	0.01249	0.02142	0.02211	0.03469		458.957	-2.53911e-05	-8.66094e-05	-3.88494e-05	-2.77251e-05	-2.42329e-05	2.40059e-05
688.984	0.01295	0.02122	0.02223	0.03566		460.119	-1.10759e-05	-6.23415e-05	-2.96672e-05	-6.33452e-06	6.68657e-06	3.32659e-05
688.011	0.01305	0.02114	0.02242	0.0359		461.281	-2.87691e-06	-3.91321e-05	-7.18725e-05	-3.7108e-05	1.3273e-05	4.0717e-05
687	0.01288	0.02067	0.02235	0.03637		462.443	-7.94819e-06	4.59833e-06	-3.18699e-05	9.64303e-06	1.92676e-05	2.89022e-05
685.99	0.01296	0.02115	0.02278	0.03704		463.605	-1.58817e-06	-2.7556e-05	-1.1895e-05	-1.469e-05	4.07315e-05	1.61295e-05
685.015	0.01323	0.02102	0.02286	0.038		464.768	7.49716e-06	-2.68391e-06	2.26767e-05	-1.44321e-05	4.35567e-05	4.09088e-05
684.004	0.01373	0.02145	0.0233	0.03921		465.931	3.29287e-06	-1.82618e-05	-2.26197e-05	1.35039e-06	4.63157e-06	3.69408e-05
682.993	0.01373	0.0211	0.02318	0.03899		467.094	-1.31255e-05	-1.44181e-05	-3.21852e-05	-3.72422e-06	1.97482e-05	2.91198e-05
682.017	0.01382	0.02132	0.02346	0.04009		468.257	8.09502e-06	2.15931e-05	2.63579e-05	1.42734e-05	1.60488e-05	3.02696e-05
681.005	0.01456	0.022	0.02401	0.04075		469.42	1.06482e-05	2.00784e-05	2.40076e-06	-2.52379e-05	7.71365e-06	7.01565e-05
679.993	0.01449	0.0216	0.0242	0.04141		470.583	7.60564e-06	4.08646e-05	1.73087e-05	-7.58023e-06	3.14846e-05	5.47478e-05
679.016	0.01392	0.02154	0.02421	0.04111		471.747	9.38486e-06	4.09806e-05	3.92242e-05	1.66272e-05	4.41377e-05	3.18163e-05
678.003	0.01545	0.0226	0.02489	0.04316		472.911	2.27318e-05	7.59858e-05	5.04308e-05	3.0366e-05	3.39381e-05	3.48745e-05
676.99	0.01439	0.02152	0.02448	0.04285		474.075	-1.4154e-05	8.49953e-05	7.20421e-05	4.96277e-05	5.94851e-05	1.79806e-05
676.013	0.01433	0.02142	0.02442	0.04257		475.239	1.74587e-05	5.75407e-05	6.85916e-05	3.77146e-05	3.38721e-05	4.67554e-05
674.999	0.01495	0.02162	0.02478	0.04371		476.403	-9.13649e-06	7.62711e-05	5.99829e-05	1.48011e-05	3.43973e-05	4.05904e-05
673.984	0.01502	0.02189	0.02536	0.04485		477.568	3.23791e-06	0.000128794	0.000106113	8.29106e-05	6.5799e-05	4.38645e-05
673.006	0.01515	0.02161	0.02542	0.04558		478.733	3.85967e-05	0.000114154	0.000118344	8.02727e-05	0.000111922	5.13953e-05
671.991	0.01497	0.02168	0.02567	0.04575		479.898	8.94489e-07	0.000124752	6.74868e-05	3.68403e-05	7.40843e-05	5.44935e-05
671.012	0.01606	0.02254	0.02598	0.04736		481.063	-7.01308e-06	0.000113185	6.09229e-05	4.18633e-05	5.15396e-05	4.85354e-05
669.997	0.01641	0.02289	0.02646	0.04853		482.228	-8.02288e-06	0.000141276	9.70226e-05	5.93978e-05	6.97981e-05	3.7007e-05
669.017	0.01521	0.02167	0.02616	0.04733		483.393	2.08016e-05	0.000150486	0.000124608	8.61314e-05	0.000100211	4.7667e-05
668.001	0.01534	0.02195	0.02673	0.04853		484.559	-1.18058e-05	0.000136247	0.000101492	4.94773e-05	6.09965e-05	7.75618e-05
666.985	0.01611	0.02247	0.02735	0.0498		485.725	2.65856e-06	0.000173587	0.000136547	9.58223e-05	9.31278e-05	4.80248e-05
666.004	0.01543	0.02184	0.02666	0.04918		486.891	3.65536e-06	0.000160867	0.000124281	6.30132e-05	7.28096e-05	5.29719e-05
664.987	0.0162	0.02195	0.02727	0.05038		488.057	6.61183e-06	0.000167357	0.000147766	6.96571e-05	9.19325e-05	6.02442e-05
664.006	0.01615	0.02234	0.02771	0.0509		489.223	-6.78568e-06	0.000193736	0.000159748	9.63235e-05	0.000109263	9.32912e-05
662.988	0.0164	0.02234	0.02787	0.05178		490.39	-2.04081e-05	0.000204127	0.000171843	0.000113664	0.000118018	5.70358e-05
662.007	0.01672	0.02241	0.02776	0.05186		491.557	-9.71705e-07	0.00022372	0.000156715	9.90401e-05	0.000104953	6.36778e-05
660.988	0.01652	0.02213	0.02802	0.05272		492.723	-9.5954e-06	0.000208857	0.000165526	9.78891e-05	8.77127e-05	8.0116e-05
660.006	0.01735	0.02282	0.02838	0.0538		493.89	7.34175e-06	0.000217639	0.000174616	9.13201e-05	8.39027e-05	5.00561e-05
658.987	0.01764	0.02302	0.02904	0.05503		495.058	1.76951e-05	0.000192234	0.000173835	0.000110758	0.00011723	5.97605e-05
658.004	0.01775	0.02275	0.02921	0.05542		496.225	8.11308e-06	0.000226584	0.000203731	0.000126809	0.000125066	4.99103e-05
656.985	0.01722	0.02215	0.02888	0.05513		497.393	-6.31729e-06	0.00021195	0.0001816	0.00011963	0.000112037	5.18942e-05
656.001	0.01766	0.0224	0.02896	0.0557		498.56	1.00391e-05	0.000233239	0.000216703	0.000143959	0.000128708	4.64205e-05
655.018	0.01856	0.02301	0.02988	0.05759		499.728	4.59983e-06	0.000239764	0.000204286	0.000134996	0.000110146	8.05603e-05
653.997	0.01855	0.02287	0.02981	0.05841		500.897	1.26122e-05	0.00023548	0.000194719	0.000141248	0.000117858	9.22531e-05
653.013	0.01844	0.02279	0.03009	0.05868		502.065	6.10836e-06	0.000226924	0.00021887	0.000174448	0.000139727	7.39899e-05
651.992	0.01812	0.02248	0.02999	0.05909		503.233	5.49188e-06	0.000228839	0.00017598	0.000112185	0.000104291	8.35758e-05
651.007	0.01848	0.02228	0.03027	0.05976		504.402	3.73228e-07	0.000207093	0.000171415	0.000109994	0.000112366	2.68994e-05
649.985	0.01849	0.02252	0.03072	0.06065		505.571	-1.13089e-05	0.000223293	0.000196615	0.000111465	0.000109375	4.31788e-05
649	0.0196	0.02319	0.03133	0.06216		506.74	-1.10903e-05	0.000129477	0.00015618	0.000111613	0.000102501	5.55004e-05
648.014	0.02009	0.0234	0.03153	0.06311		507.909	1.33404e-05	0.000132898	0.000124907	0.000105064	0.000101009	9.46686e-05
646.992	0.01865	0.02214	0.03085	0.06226		509.078	1.41952e-05	6.65438e-05	8.05092e-05	8.28868e-05	9.91653e-05	6.09429e-05
646.005	0.01843	0.02164	0.03093	0.0629		510.248	-2.02971e-05	1.58002e-05	8.32558e-05	3.84299e-05	7.76194e-05	7.21995e-05
644.982	0.02	0.02239	0.03192	0.06404		511.418	-1.25532e-06	-9.88931e-05	-4.2918e-05	-4.54896e-05	5.53816e-05	6.8409e-05
643.995	0.02002	0.02265	0.03196	0.06578		512.587	7.52169e-06	-0.000203061	-0.000103857	-6.13476e-05	1.16242e-05	2.17839e-05
643.008	0.02033	0.02288	0.03225	0.06653		513.758	1.80421e-05	-0.000303479	-0.000175953	-0.000148155	-3.19342e-05	5.34231e-05
641.984	0.02049	0.02271	0.0326	0.06745		514.928	-3.06503e-06	-0.00039149	-0.000285294	-0.00020956	-5.60279e-05	-8.08581e-06
640.996	0.01986	0.02261	0.03252	0.06763		516.098	5.05686e-06	-0.000507819	-0.000371405	-0.000222874	-9.81002e-05	-5.3772e-05
640.008	0.02041	0.02305	0.03292	0.06874		517.269	4.25084e-06	-0.000613258	-0.00042659	-0.000286905	-8.63449e-05	-2.74063e-05
638.983	0.02048	0.02287	0.03304	0.06979		518.44	3.63246e-05	-0.000774249	-0.000544685	-0.000374306	-0.000140118	-2.40312e-05
637.995	0.02069	0.02284	0.03321	0.06968		519.611	1.09112e-05	-0.000820853	-0.00056871	-0.000417644	-0.000180854	-6.08412e-05
637.006	0.02074	0.02287	0.03382	0.07165		520.782	4.33361e-05	-0.000868986	-0.000554251	-0.000433315	-0.000159774	-6.83835e-05
636.017	0.02087	0.02311	0.03391	0.07174		521.953	3.67535e-05	-0.000777027	-0.000550023	-0.000395222	-0.000193375	-5.37859e-05
634.991	0.021	0.02327	0.03415	0.07281		523.125	1.53322e-06	-0.000710708	-0.000468679	-0.000346462	-0.000208859	-6.00435e-05
634.001	0.02163	0.02344	0.0346	0.07416		524.297	1.86032e-05	-0.00057943	-0.000388699	-0.000323146	-0.000161807	-7.51232e-05
633.011	0.0213	0.02319	0.03448	0.07432		525.468	1.26057e-05	-0.000479879	-0.00031437	-0.000256424	-0.000112238	-2.39503e-05
631.984	0.02142	0.02295	0.03496	0.07563		526.64	-2.15488e-05	-0.000355875	-0.000236019	-0.000205729	-9.17604e-05	-3.29426e-05
630.993	0.022	0.02313	0.03541	0.07655		527.813	4.01326e-05	-0.000286437	-0.000151962	-0.000176621	-7.22155e-05	1.44501e-06
630.002	0.02222	0.02333	0.03559	0.07764		528.985	2.39735e-05	-0.000208477	-0.000110082	-0.000119896	-4.46962e-05	-1.58308e-05
629.011	0.02169	0.02271	0.03547	0.07788		530.158	-1.20145e-05	-0.000177481	-9.21143e-05	-0.00011073	-2.94213e-05	-1.64053e-05
627.983	0.02275	0.02339	0.03609	0.07964		531.331	2.04099e-06	-0.000131208	-4.93081e-05	-5.82277e-05	-3.54291e-05	-4.17186e-05
626.991	0.0228	0.0233	0.03646	0.08085		532.504	3.29102e-05	-0.000101271	-9.02772e-06	-7.0094e-05	-6.12433e-06	-6.18347e-05
626	0.02353	0.0236	0.03678	0.08191		533.677	3.33497e-06	-7.22063e-05	-1.84825e-05	-3.8703e-05	-2.87923e-05	-4.22132e-05
625.007	0.02358	0.02351	0.03689	0.08261		534.85	1.70348e-05	-6.73479e-05	-5.00109e-06	-4.32897e-05	6.95753e-06	-3.36644e-05
624.015	0.02379	0.02365	0.03701	0.08328		536.024	2.59881e-05	-9.0042e-05	-3.10327e-05	-8.93415e-05	-3.95878e-05	-2.72386e-05
622.985	0.02379	0.0236	0.03724	0.08449		537.197	1.36325e-05	-0.000115841	-3.80905e-05	-0.000101447	-5.18079e-05	-3.9608e-05
621.992	0.02411	0.02393	0.03777	0.08591		538.371	8.21016e-07	-0.000125055	-5.44954e-05	-0.000108421	-6.95201e-05	-2.91684e-05
620.999	0.02417	0.02355	0.03778	0.08664		539.545	9.27104e-06	-0.000123847	-7.852e-05	-7.25036e-05	-3.57534e-05	-3.34293e-05
620.005	0.02449	0.02387	0.03833	0.08778		540.719	2.69562e-05	-0.000201084	-0.000106461	-0.000115509	-6.92307e-05	-3.59765e-05
619.011	0.0252	0.02424	0.03862	0.08901		541.894	3.8989e-06	-0.000275997	-0.000194739	-0.00017096	-0.000104625	-2.52875e-05
618.017	0.02518	0.02387	0.03862	0.08953		543.068	9.91795e-06	-0.000349906	-0.000265835	-0.000195157	-0.000119216	-3.4231e-05
616.986	0.0254	0.02384	0.03915	0.09094		544.243	-8.40091e-06	-0.000511351	-0.000392922	-0.000287206	-0.000170591	-7.15629e-05
615.991	0.02633	0.02482	0.03975	0.09289		545.418	9.82517e-06	-0.000666019	-0.00054612	-0.000383129	-0.000199811	-6.81137e-05
614.996	0.02634	0.02447	0.03976	0.09362		546.593	-9.30661e-06	-0.000928596	-0.000724998	-0.000528897	-0.000297772	-0.000126456
614.001	0.02656	0.02446	0.04004	0.09432		547.768	1.11713e-05	-0.00119	-0.000940913	-0.000652238	-0.000363436	-0.000120082
613.005	0.02673	0.0245	0.04028	0.09561		548.944	2.16748e-05	-0.00159	-0.00125	-0.000850977	-0.000489246	-0.000200482
612.01	0.02735	0.02467	0.04075	0.09714		550.119	1.42838e-05	-0.0021	-0.00162	-0.0011	-0.000636887	-0.000247679
611.013	0.02713	0.02439	0.04079	0.09784		551.295	3.79157e-05	-0.00262	-0.002	-0.00135	-0.000764978	-0.00032792
610.017	0.02778	0.02475	0.04128	0.09913		552.471	3.32007e-05	-0.00311	-0.00239	-0.00164	-0.000955555	-0.000366359
608.984	0.02825	0.02488	0.0418	0.10105		553.648	-1.33023e-05	-0.00309	-0.00233	-0.00162	-0.000984808	-0.000390339
607.987	0.02863	0.02492	0.04191	0.10174		554.824	-1.99395e-05	-0.00236	-0.00171	-0.00126	-0.000807241	-0.00033772
606.99	0.02879	0.02503	0.04219	0.10329		556	-8.97147e-06	-0.00116	-0.000757426	-0.000601532	-0.000422616	-0.000210526
605.992	0.02892	0.02487	0.04235	0.10413		557.177	5.89358e-06	-0.000161108	2.55257e-05	-7.4714e-05	-0.000106387	-0.000109513
604.994	0.02994	0.02583	0.04311	0.10627		558.354	6.77057e-06	0.000504361	0.000487882	0.000254415	0.000127795	-1.97026e-05
603.996	0.03	0.02582	0.04332	0.10748		559.531	1.34466e-05	0.000845739	0.000707253	0.000413158	0.00021716	1.53659e-05
602.998	0.03072	0.02556	0.04369	0.10919		560.708	6.53849e-06	0.000818273	0.000683244	0.0003895	0.00021149	1.5544e-05
602	0.0309	0.02535	0.04395	0.11056		561.886	1.25516e-05	0.000645577	0.000503653	0.000268351	0.00015091	9.14349e-06
601.001	0.03145	0.02575	0.04474	0.11258		563.063	9.23066e-06	0.000439984	0.000344511	0.000178313	0.000102046	-2.30668e-05
600.002	0.03137	0.02539	0.04484	0.11414		564.241	-1.3319e-06	0.000253467	0.000191632	8.63945e-05	4.43602e-05	-4.58713e-05
599.003	0.03163	0.02553	0.04504	0.11574		565.419	-1.13342e-06	0.000119913	8.57287e-05	1.33209e-05	-1.64821e-06	-6.12084e-05
598.003	0.032	0.02576	0.04534	0.1181		566.597	1.20286e-05	2.92352e-05	2.85785e-05	-4.90569e-05	-2.28238e-05	-4.98682e-05
597.003	0.03261	0.02576	0.04595	0.12027		567.776	1.42417e-05	-2.59539e-05	-2.18567e-05	-7.7855e-05	-3.65348e-05	-7.01409e-05
596.003	0.0332	0.02613	0.04653	0.12302		568.954	6.87641e-06	-5.77642e-05	-3.29579e-05	-6.34195e-05	-3.8401e-05	-6.99855e-05
595.003	0.03346	0.02635	0.04697	0.12578		570.133	1.55035e-05	-7.4779e-05	-6.79216e-05	-0.000121457	-5.72074e-05	-4.97295e-05
594.002	0.03361	0.02614	0.04718	0.12893		571.312	2.72005e-06	-9.54679e-05	-8.79492e-05	-0.000130021	-7.37249e-05	-5.41428e-05
593.002	0.03408	0.02607	0.04752	0.13262		572.491	-1.31389e-06	-9.05434e-05	-5.60434e-05	-0.00010244	-4.5704e-05	-4.10337e-05
592.001	0.03452	0.02605	0.0478	0.13691		573.67	1.13192e-05	-8.12012e-05	-4.25974e-05	-7.94402e-05	-2.1774e-05	-5.55291e-05
590.999	0.03499	0.02632	0.04825	0.14164		574.849	1.32327e-05	-8.23862e-05	-4.47822e-05	-8.04071e-05	-2.74417e-05	-5.13032e-05
589.998	0.03494	0.0262	0.0487	0.1484		576.029	1.53291e-05	-8.69333e-05	-7.16384e-05	-8.41557e-05	-3.76073e-05	-4.89353e-05
588.996	0.0353	0.02603	0.04896	0.15658		577.209	1.35466e-05	-9.08002e-05	-6.87091e-05	-0.000110433	-4.10439e-05	-3.55217e-05
587.993	0.03596	0.02626	0.04941	0.16855		578.389	1.11051e-05	-7.84069e-05	-3.40952e-05	-8.65933e-05	-1.50858e-05	-4.91003e-05
586.991	0.03628	0.02663	0.05	0.18236		579.569	1.89759e-05	-7.06751e-05	-2.00023e-05	-7.39893e-05	-1.21093e-05	-5.14327e-05
585.988	0.03694	0.02665	0.05044	0.20032		580.749	1.91701e-05	-5.05805e-05	3.00019e-06	-6.95113e-05	6.96924e-07	-4.08291e-05
584.986	0.03679	0.02651	0.05079	0.22468		581.93	2.45381e-05	-5.73173e-05	-5.14825e-06	-6.31552e-05	7.57082e-06	-3.99624e-05
583.982	0.03743	0.0267	0.05115	0.25581		583.11	1.22565e-05	-5.88632e-05	-1.6018e-05	-7.40153e-05	-6.19634e-06	-2.20907e-05
583.016	0.03787	0.02669	0.05179	0.29431		584.291	1.55175e-05	-4.80696e-05	-1.00738e-05	-5.67926e-05	-3.00014e-06	-2.25223e-05
582.012	0.03857	0.02714	0.05257	0.33536		585.472	1.50824e-05	-3.09489e-05	1.56478e-05	-3.68958e-05	2.7983e-05	-3.59282e-05
581.008	0.03909	0.0274	0.05319	0.37443		586.653	1.41309e-05	-3.03462e-05	2.98679e-05	-4.10928e-05	3.37277e-05	-1.68026e-05
580.004	0.03907	0.0269	0.05333	0.40748		587.835	1.28705e-05	-2.67832e-05	3.35497e-05	-2.97673e-05	3.67825e-05	-2.00336e-05
579	0.03963	0.02734	0.05422	0.43142		589.016	1.12969e-05	-2.29717e-05	4.85916e-05	-2.31819e-05	4.7725e-05	-1.38861e-05
577.995	0.04018	0.02738	0.05462	0.4425		590.198	1.15765e-05	-1.70065e-05	3.64416e-05	-3.35928e-05	4.17558e-05	-9.59789e-06
576.99	0.04044	0.02718	0.05535	0.44302		591.38	2.11673e-05	-1.43974e-05	4.87183e-05	-2.59898e-05	5.00308e-05	-8.64107e-06
575.985	0.04116	0.02769	0.05593	0.43785		592.562	2.10515e-05	-6.44265e-07	4.29984e-05	-3.50157e-05	5.46778e-05	-4.73033e-06
575.017	0.04157	0.02758	0.05663	0.42823		593.744	1.34584e-05	-2.06101e-06	7.01259e-05	-2.47414e-05	5.14427e-05	1.3171e-05
574.011	0.04227	0.02799	0.0575	0.41624		594.927	1.63127e-05	1.45345e-05	9.10203e-05	-1.69769e-06	7.3718e-05	1.24588e-06
573.005	0.04261	0.02805	0.05847	0.40459		596.109	1.56719e-05	1.53541e-05	0.000102324	3.3992e-06	7.08549e-05	2.24135e-06
571.999	0.04286	0.02812	0.05912	0.3948		597.292	2.07266e-05	1.59741e-05	9.93662e-05	-1.92502e-06	8.13509e-05	1.35267e-05
570.992	0.04288	0.02786	0.05996	0.3849		598.475	2.07349e-05	8.84702e-06	9.6668e-05	3.71055e-06	9.59009e-05	2.49787e-05
569.986	0.04368	0.02815	0.06139	0.37861		599.658	3.12147e-05	1.78806e-05	0.000126903	1.90776e-05	0.000104393	6.34679e-06
569.016	0.04389	0.02833	0.0629	0.37368		600.842	2.33245e-05	1.439e-05	0.000125016	2.09289e-05	9.19577e-05	1.04303e-05
568.009	0.04387	0.02791	0.06412	0.36915		602.025	1.75962e-05	3.32281e-05	0.000129713	4.13295e-05	0.000108254	1.38177e-05
567.001	0.04515	0.02863	0.06708	0.36866		603.209	2.60988e-05	1.70175e-05	0.000130647	3.77486e-05	0.000119267	2.05515e-05
565.994	0.04515	0.0285	0.06965	0.36808		604.393	2.45211e-05	-1.94128e-06	0.000118798	-6.67843e-07	0.000105808	3.29681e-05
564.986	0.04575	0.0288	0.07383	0.36915		605.577	--	-1.55197e-05	--	--	--	--
564.015	0.04653	0.02894	0.07946	0.37139		606.761	--	-1.85845e-05	--	--	--	--
563.007	0.04681	0.02852	0.08744	0.37464		607.946	--	-3.25336e-05	--	--	--	--
561.998	0.04681	0.02897	0.0978	0.37919		609.13	--	-6.18305e-05	--	--	--	--
560.989	0.04778	0.02917	0.11485	0.38559		610.315	--	-8.42704e-05	--	--	--	--
560.017	0.04832	0.02945	0.13939	0.39231		611.5	--	-0.000109948	--	--	--	--
559.008	0.04847	0.02941	0.17827	0.39987		612.685	--	-0.000144961	--	--	--	--
557.998	0.04926	0.02984	0.23508	0.4094		613.87	--	-0.000182353	--	--	--	--
556.988	0.04926	0.02932	0.30697	0.41838		615.056	--	-0.000213478	--	--	--	--
556.015	0.04952	0.02945	0.38682	0.42819		616.242	--	-0.000262047	--	--	--	--
555.005	0.04997	0.02945	0.46524	0.43909		617.427	--	-0.000297778	--	--	--	--
553.994	0.05018	0.0296	0.50763	0.44948		618.614	--	-0.000352159	--	--	--	--
552.984	0.05086	0.03002	0.512	0.45875		619.8	--	-0.000390789	--	--	--	--
552.01	0.05093	0.02995	0.49342	0.46628		620.986	--	-0.000441877	--	--	--	--
550.999	0.05158	0.0301	0.46493	0.47367		622.173	--	-0.000499168	--	--	--	--
549.987	0.05186	0.03033	0.4361	0.47937		623.359	--	-0.000549846	--	--	--	--
549.013	0.05221	0.03016	0.40883	0.48409		624.546	--	-0.000605681	--	--	--	--
548.001	0.05231	0.0303	0.38382	0.48691		625.734	--	-0.00065814	--	--	--	--
546.988	0.05317	0.03076	0.36285	0.48967		626.921	--	-0.000698424	--	--	--	--
546.013	0.05309	0.03065	0.34375	0.49074		628.108	--	-0.000738266	--	--	--	--
545	0.05357	0.03083	0.32532	0.49058		629.296	--	-0.000781389	--	--	--	--
543.987	0.05356	0.03044	0.31187	0.48959		630.484	--	-0.000816964	--	--	--	--
543.012	0.05419	0.03094	0.30067	0.48854		631.672	--	-0.000869187	--	--	--	--
541.998	0.05407	0.03068	0.29125	0.48648		632.86	--	-0.000901652	--	--	--	--
540.985	0.05495	0.03127	0.28448	0.48502		634.048	--	-0.000956894	--	--	--	--
540.008	0.0552	0.03117	0.27808	0.48161		635.237	--	-0.00117	--	--	--	--
538.994	0.05486	0.03077	0.27414	0.47777		636.426	--	-0.00157	--	--	--	--
538.017	0.05516	0.03078	0.27208	0.47459		637.614	--	-0.00206	--	--	--	--
537.002	0.05567	0.03125	0.27187	0.47187		638.803	--	-0.00236	--	--	--	--
535.988	0.05574	0.03121	0.27282	0.46834		639.993	--	-0.00322	--	--	--	--
535.01	0.05578	0.03107	0.27543	0.46444		641.182	--	-0.00288	--	--	--	--
533.995	0.05625	0.03146	0.28025	0.46202		642.372	--	-0.00218	--	--	--	--
533.017	0.05683	0.03177	0.28575	0.46061		643.562	--	-0.00289	--	--	--	--
532.001	0.0569	0.03198	0.29379	0.45718		644.752	--	-0.00361	--	--	--	--
530.985	0.05662	0.0315	0.30435	0.45435		645.942	--	-0.00448	--	--	--	--
530.006	0.0572	0.03168	0.3172	0.4519		647.132	--	-0.00343	--	--	--	--
528.99	0.05787	0.03251	0.33061	0.45143		648.323	--	-0.00356	--	--	--	--
528.011	0.05784	0.03259	0.34495	0.45006		649.513	--	-0.00351	--	--	--	--
526.994	0.05768	0.03245	0.36405	0.44798		650.704	--	-0.00228	--	--	--	--
526.014	0.05792	0.03322	0.38205	0.44702		651.895	--	-0.00079826	--	--	--	--
524.997	0.05804	0.03374	0.40157	0.44601		653.086	--	-0.000595512	--	--	--	--
524.017	0.05837	0.03537	0.41897	0.4454		654.278	--	-0.000302878	--	--	--	--
522.999	0.05876	0.03684	0.43444	0.44494		655.469	--	0.000437972	--	--	--	--
522.019	0.05891	0.03905	0.44655	0.44443		656.661	--	0.000439263	--	--	--	--
521	0.05944	0.04287	0.45475	0.44447		657.853	--	-0.000309726	--	--	--	--
519.982	0.05931	0.04784	0.45752	0.4437		659.045	--	-0.000397804	--	--	--	--
519.001	0.05961	0.05633	0.45668	0.44427		660.238	--	-0.000378495	--	--	--	--
517.982	0.06034	0.06947	0.45216	0.44506		661.43	--	-0.000875198	--	--	--	--
517	0.06053	0.09133	0.44456	0.44549		662.623	--	-0.00109	--	--	--	--
516.019	0.06079	0.12799	0.43421	0.44551		663.816	--	-0.00119	--	--	--	--
514.999	0.0611	0.18364	0.42259	0.44627		665.009	--	-0.00128	--	--	--	--
514.017	0.06129	0.25484	0.41136	0.44622		666.202	--	-0.00125	--	--	--	--
512.997	0.06232	0.34642	0.40024	0.44799		667.395	--	-0.00122	--	--	--	--
512.014	0.06278	0.42685	0.38928	0.44898		668.589	--	-0.00119	--	--	--	--
510.994	0.06315	0.48458	0.3774	0.44958		669.783	--	-0.00117	--	--	--	--
510.011	0.06328	0.49788	0.36706	0.45095		670.976	--	-0.00114	--	--	--	--
508.99	0.06363	0.48041	0.35853	0.45158		672.17	--	-0.00113	--	--	--	--
508.006	0.0633	0.44519	0.35039	0.45324		673.365	--	-0.00109	--	--	--	--
506.985	0.0636	0.40167	0.34245	0.45454		674.559	--	-0.00105	--	--	--	--
506.001	0.06372	0.36025	0.33555	0.45596		675.754	--	-0.00102	--	--	--	--
505.017	0.06347	0.32434	0.32931	0.45735		676.949	--	-0.00097822	--	--	--	--
503.995	0.06314	0.29659	0.32399	0.45953		678.144	--	-0.000968781	--	--	--	--
503.011	0.06306	0.27533	0.31985	0.46073		679.339	--	-0.000910169	--	--	--	--
501.988	0.06254	0.25691	0.31525	0.462		680.534	--	-0.000918564	--	--	--	--
501.003	0.06212	0.24368	0.31161	0.46458		681.73	--	-0.000877614	--	--	--	--
500.018	0.06183	0.23439	0.30845	0.46627		682.925	--	-0.000828228	--	--	--	--
498.995	0.06211	0.22851	0.30602	0.46918		684.121	--	-0.000828748	--	--	--	--
498.01	0.06149	0.22432	0.30395	0.47102		685.317	--	-0.000786741	--	--	--	--
496.986	0.06161	0.22232	0.30218	0.47381		686.514	--	-0.000780482	--	--	--	--
496	0.06161	0.22185	0.30075	0.47754		687.71	--	-0.000748875	--	--	--	--
495.014	0.06108	0.22254	0.29922	0.47999		688.907	4.48387e-05	-0.000748679	-0.000484074	-0.000603464	-0.00036849	-0.000422005
493.99	0.06072	0.22483	0.29816	0.48332		690.104	5.60139e-05	-0.000704254	-0.000436252	-0.000563115	-0.000370366	-0.000485605
493.003	0.06022	0.22845	0.29725	0.48678		691.3	3.57581e-05	-0.000674556	-0.000429961	-0.000525716	-0.000338212	-0.0004694
492.017	0.06084	0.23414	0.29715	0.49154		692.498	4.97644e-05	-0.000639045	-0.000395486	-0.000502892	-0.000316087	-0.000499311
490.992	0.06101	0.24115	0.29695	0.49603		693.695	1.89819e-05	-0.000593536	-0.000397199	-0.000482532	-0.000331537	-0.000468465
490.005	0.06037	0.25025	0.2965	0.49997		694.892	3.99986e-05	-0.000576903	-0.000386978	-0.00044907	-0.000311053	-0.000456447
489.018	0.06025	0.26177	0.29658	0.5051		696.09	4.92942e-05	-0.000535479	-0.000352723	-0.000423348	-0.000276417	-0.000436676
487.992	0.06051	0.27575	0.29675	0.51035		697.288	5.31223e-05	-0.000500047	-0.000346492	-0.000413745	-0.000262147	-0.000414499
487.004	0.06087	0.2907	0.29733	0.5165		698.486	4.29132e-05	-0.000483282	-0.000297629	-0.000397196	-0.000255451	-0.000421647
486.016	0.06092	0.30746	0.2975	0.52179		699.684	3.47051e-05	-0.00043662	-0.000304886	-0.000418175	-0.000234679	-0.000401232
484.99	0.06072	0.32507	0.2984	0.52776		700.883	6.24212e-05	-0.000420556	-0.000279433	-0.000367219	-0.000185588	-0.000397364
484.002	0.0618	0.33859	0.29974	0.53387		702.081	2.12592e-05	-0.000404003	-0.000255065	-0.000404646	-0.000244921	-0.000379402
483.013	0.06185	0.35016	0.30093	0.53997		703.28	4.46835e-05	-0.000376868	-0.000228021	-0.000355249	-0.000199091	-0.000376198
481.987	0.06159	0.36099	0.30237	0.54609		704.479	5.60513e-05	-0.000363722	-0.000212297	-0.000407233	-0.000162086	-0.000363078
480.998	0.06231	0.36696	0.30429	0.55143		705.678	6.04127e-05	-0.000344274	-0.000183035	-0.00038867	-0.000146093	-0.000357575
480.009	0.06223	0.36846	0.30596	0.5566		706.877	6.85632e-05	-0.000319425	-0.000156327	-0.000372725	-0.000114003	-0.000366458
478.982	0.06239	0.36715	0.30863	0.56139		708.077	6.05497e-05	-0.000282134	-0.000167984	-0.000371522	-9.32059e-05	-0.000320067
477.992	0.06304	0.36286	0.3117	0.5662		709.276	4.84434e-05	-0.000261355	-0.000133812	-0.000418909	-9.08048e-05	-0.000288005
477.002	0.06305	0.35594	0.31493	0.57017		710.476	6.42743e-05	-0.000233585	-9.5999e-05	-0.00038414	-8.50742e-05	-0.000277985
476.012	0.06352	0.3474	0.31884	0.57397		711.676	0.000113704	-0.00021764	-7.438e-05	-0.00039131	-8.81971e-05	-0.000315167
474.984	0.06422	0.33842	0.32272	0.57704		712.876	8.6909e-05	-0.000220292	-7.59489e-05	-0.000354803	-6.58571e-05	-0.000241377
473.994	0.06532	0.32857	0.32715	0.57922		714.077	7.00868e-05	-0.000190395	-2.38048e-05	-0.000353323	-2.76839e-05	-0.000240001
473.004	0.06693	0.3194	0.33195	0.58145		715.277	9.21563e-05	-0.000180108	9.85185e-07	-0.000327379	-7.50334e-06	-0.000193809
472.013	0.06863	0.30933	0.33682	0.5825		716.478	8.43778e-05	-0.000158884	-2.57676e-05	-0.000336718	7.04787e-06	-0.000163629
470.984	0.07227	0.29954	0.34219	0.58336		717.679	9.26615e-05	-0.000132847	-2.43835e-05	-0.000366581	3.03224e-05	-0.000128046
469.993	0.07786	0.29177	0.34728	0.58455		718.88	8.80823e-05	-0.000142181	-4.0094e-06	-0.000374295	3.45459e-05	-0.000149375
469.002	0.08565	0.28409	0.35224	0.58427		720.081	9.44789e-05	-0.000118399	3.7636e-05	-0.000362611	2.81582e-05	-8.93774e-05
468.01	0.09896	0.27664	0.35742	0.58444		721.283	9.16841e-05	-8.27195e-05	4.14917e-05	-0.000358027	8.14093e-05	-7.86664e-05
467.019	0.12126	0.27125	0.36295	0.58456		722.484	9.32911e-05	-0.000106528	6.94787e-05	-0.000313662	8.20695e-05	-7.53804e-05
465.989	0.15996	0.26695	0.36916	0.58434		723.686	9.57214e-05	-0.000105026	7.4673e-05	-0.000299849	7.51762e-05	-8.66404e-05
464.997	0.21638	0.26425	0.37465	0.58405		724.888	7.66841e-05	-7.91477e-05	7.2907e-05	-0.00032717	8.45878e-05	-0.000104514
464.004	0.29351	0.26308	0.38059	0.58355		726.09	8.94228e-05	-8.40464e-05	7.37824e-05	-0.000345068	7.02842e-05	-6.23694e-05
463.012	0.38706	0.26282	0.3873	0.58356		727.293	8.28991e-05	-5.80051e-05	7.24598e-05	-0.000307201	0.000110901	-7.67636e-05
461.981	0.46947	0.26189	0.39481	0.5831		728.495	6.24364e-05	-4.88889e-05	0.000105482	-0.00025749	0.000117352	-9.7448e-05
460.988	0.50284	0.25965	0.40216	0.58324		729.698	6.58827e-05	-6.23879e-05	8.9498e-05	-0.000243977	8.97174e-05	-5.54894e-05
459.995	0.49639	0.25737	0.40939	0.58412		730.901	4.4037e-05	-6.14748e-05	9.87323e-05	-0.00021434	8.14482e-05	-7.08599e-05
459.002	0.46777	0.25475	0.4169	0.5854		732.104	8.42902e-05	-4.10007e-05	7.34955e-05	-0.000230316	5.5997e-05	-3.84195e-05
458.009	0.4278	0.25154	0.42378	0.58565		733.307	0.000106449	-9.17254e-05	8.6769e-05	-0.000217035	9.78982e-05	-2.50951e-05
457.015	0.38833	0.2489	0.43113	0.58587		734.51	7.69316e-05	-4.9355e-05	0.000100433	-0.000228501	0.000100511	1.0618e-05
455.983	0.35392	0.24676	0.43746	0.5863		735.714	6.98734e-05	-4.38515e-05	9.58117e-05	-0.000192086	0.000103595	-4.32006e-05
454.99	0.32675	0.24519	0.44261	0.58774		736.918	8.38738e-05	-3.11666e-05	0.000114658	-0.000199396	8.71256e-05	-2.41863e-07
453.995	0.30223	0.24351	0.44664	0.58794		738.122	6.77978e-05	-2.14639e-05	0.000110491	-0.000193702	8.11975e-05	-2.73178e-05
453.001	0.28301	0.24236	0.44956	0.58912		739.326	5.09639e-05	-5.74646e-05	6.41628e-05	-0.000195408	5.52705e-05	-7.52306e-05
452.007	0.26715	0.24137	0.45083	0.58897		740.53	5.46724e-05	-3.66263e-05	6.39748e-05	-0.000179446	4.84534e-05	-6.2658e-05
451.012	0.25385	0.24031	0.45108	0.58986		741.735	5.62481e-05	-2.84656e-05	5.3248e-05	-0.00013829	6.19948e-05	-4.82375e-05
450.017	0.24357	0.24025	0.45053	0.59021		742.939	3.87818e-05	-5.97428e-05	3.8788e-05	-0.000127192	6.95951e-05	-4.84583e-05
448.984	0.23583	0.24022	0.44853	0.59063		744.144	8.40584e-05	-4.27469e-05	6.11386e-05	-0.00011692	5.93686e-05	-2.56187e-05
447.989	0.23042	0.24038	0.44617	0.59127		745.349	4.62965e-05	-5.95164e-07	3.90211e-05	-0.000150737	9.45613e-05	-2.44942e-06
446.993	0.2286	0.24134	0.44327	0.59191		746.554	6.08417e-05	-1.12905e-05	5.06681e-05	-0.000168067	3.96147e-05	-1.59019e-05
445.998	0.22849	0.24212	0.44006	0.59268		747.76	2.27232e-05	-1.49677e-05	4.89079e-05	-0.000190583	8.51211e-05	-1.14798e-05
445.002	0.23065	0.24331	0.43672	0.59326		748.965	2.96872e-05	-1.57522e-05	0.00010053	-0.000127852	9.22866e-05	-3.28627e-06
444.006	0.23543	0.24495	0.43313	0.59397		750.171	4.64618e-05	5.54334e-06	0.00010176	-0.000103699	7.09599e-05	-2.07714e-06
443.01	0.24373	0.24738	0.42956	0.59471		751.377	5.92056e-05	-1.00407e-05	8.19422e-05	-0.000127663	0.000101791	-1.11519e-05
442.014	0.25409	0.25013	0.42627	0.59553		752.583	5.13259e-05	-1.72413e-05	6.14181e-05	-0.00013342	9.87956e-05	5.22016e-06
441.017	0.26698	0.25342	0.4235	0.59669		753.789	5.35532e-05	-1.98581e-05	6.31392e-05	-0.00012581	0.000107709	-1.45196e-05
439.982	0.28338	0.25767	0.42072	0.59802		754.996	4.32151e-05	-3.65058e-07	7.74226e-05	-9.17986e-05	0.000116664	-4.17504e-06
438.985	0.30202	0.26216	0.41816	0.59926		756.202	4.73007e-05	-2.32796e-05	5.64111e-05	-8.90479e-05	7.88536e-05	1.11582e-05
437.988	0.32356	0.26753	0.41587	0.60057		757.409	2.4708e-05	-3.45495e-05	2.63567e-05	-8.90409e-05	6.73325e-05	1.38895e-05
436.991	0.34457	0.27303	0.41401	0.60143		758.616	2.21652e-05	-1.16872e-05	2.41482e-05	-7.71348e-05	5.55954e-05	3.05022e-06
435.994	0.36251	0.27846	0.41239	0.6029		759.823	1.89034e-05	-1.40293e-05	4.02669e-05	-6.62968e-05	6.40424e-05	-5.14866e-06
434.996	0.37889	0.28495	0.41148	0.60422		761.031	2.73529e-05	-5.5084e-06	4.18245e-05	-7.51105e-05	7.12235e-05	-5.32855e-06
433.999	0.38935	0.29074	0.41043	0.60634		762.238	4.21081e-05	-5.25315e-06	5.06607e-05	-7.66503e-05	6.89325e-05	-2.13663e-05
433.001	0.394	0.29692	0.41002	0.60842		763.446	2.94964e-05	-2.57364e-05	3.9894e-05	-5.49322e-05	4.38098e-05	-1.99383e-05
432.003	0.3914	0.30226	0.40962	0.61059		764.654	1.70777e-05	-5.53808e-06	2.22622e-05	-6.4649e-05	2.84216e-05	-4.79137e-07
431.004	0.38481	0.30706	0.40955	0.61262		765.862	1.36841e-05	-3.56256e-05	-1.04992e-05	-2.80518e-05	1.36904e-05	-1.99928e-07
430.006	0.37329	0.31173	0.41001	0.61543		767.07	1.10217e-05	-2.99574e-05	5.21973e-06	1.42668e-05	3.09667e-05	1.26258e-05
429.007	0.36003	0.3154	0.41016	0.61768		768.279	3.2453e-06	-4.34375e-05	-1.28556e-05	5.0193e-05	2.62284e-05	2.85666e-05
428.008	0.34419	0.31925	0.41073	0.62051		769.487	-1.77466e-05	-1.67403e-05	-1.1103e-05	7.58935e-05	2.01571e-05	5.23727e-05
427.009	0.32919	0.32155	0.41082	0.62277		770.696	-2.79514e-05	-1.43411e-05	-3.46785e-05	0.000114559	1.81719e-06	2.7901e-05
426.01	0.31616	0.32328	0.41096	0.6246		771.905	-2.51126e-05	1.21808e-05	-4.53372e-05	0.000139612	-1.51283e-05	4.19747e-05
425.011	0.30352	0.32492	0.4113	0.62743		773.114	-2.11771e-05	1.91619e-05	-4.19943e-05	0.000133223	-2.71671e-05	4.85152e-05
424.012	0.29169	0.32588	0.41158	0.63007		774.323	-2.02568e-05	-2.95521e-06	-5.41319e-05	0.000111042	-1.70249e-05	4.29072e-05
423.012	0.28085	0.32645	0.41185	0.63269		775.533	-2.4836e-05	8.51921e-06	-4.75977e-05	0.000106752	-7.59125e-06	3.8152e-05
422.012	0.27045	0.32675	0.41183	0.6351		776.743	-3.69967e-05	1.39586e-05	-4.89863e-05	0.000124986	4.62951e-07	1.19143e-05
421.012	0.26268	0.32689	0.41247	0.63847		777.952	-2.36212e-05	4.661e-05	-4.62167e-05	9.96649e-05	-7.22603e-06	1.41752e-05
420.012	0.25559	0.32665	0.41239	0.64082		779.163	-2.79147e-05	4.94038e-05	-3.46687e-05	9.96125e-05	-1.01267e-06	1.14801e-05
419.012	0.24849	0.32637	0.41276	0.64347		780.373	-1.81862e-05	4.09757e-05	-2.66053e-05	8.5622e-05	2.24947e-05	3.88863e-05
418.011	0.24274	0.32601	0.4131	0.64589		781.583	-3.11307e-05	4.9687e-06	-2.81654e-05	5.25639e-05	2.57463e-06	4.85718e-05
417.01	0.23684	0.32538	0.41316	0.64808		782.794	-3.2151e-05	4.76568e-06	5.05647e-07	3.08745e-06	-2.67595e-05	2.41373e-05
416.01	0.23262	0.32486	0.41331	0.65071		784.005	-7.77996e-06	9.30308e-06	5.72957e-05	-1.46698e-05	2.26071e-05	6.76863e-05
415.009	0.22899	0.32452	0.41406	0.65397		785.215	3.40881e-05	-1.72796e-06	4.05795e-05	4.78858e-05	7.56751e-05	9.34557e-05
414.007	0.22601	0.32448	0.41459	0.65789		786.427	4.02048e-05	4.12085e-06	1.35682e-05	6.05606e-05	4.95219e-05	6.97809e-05
413.006	0.22319	0.32392	0.41528	0.66241		787.638	2.53028e-05	-5.45935e-06	-2.49847e-06	-7.42401e-06	-3.06749e-05	5.00855e-06
412.004	0.22127	0.32431	0.41601	0.66735		788.849	2.40444e-05	-7.83857e-06	-2.57275e-06	-1.04843e-05	-3.97821e-05	-1.28611e-05
411.003	0.21953	0.32406	0.41678	0.67259		790.061	-2.26699e-05	-4.50408e-06	-3.13475e-05	-2.65557e-06	-4.82202e-05	-3.70646e-05
410.001	0.21918	0.32443	0.41823	0.67868		791.273	-4.90862e-05	1.04846e-05	-1.62657e-05	1.96455e-05	-1.76047e-05	-3.60255e-06
408.999	0.21872	0.32503	0.41954	0.68583		792.485	-2.14018e-05	1.82995e-05	6.53258e-06	3.55963e-05	-6.852e-07	3.65461e-05
407.997	0.2185	0.32466	0.42063	0.69224		793.697	-1.08433e-05	2.02591e-05	1.67553e-05	4.34548e-05	-6.68484e-06	3.92463e-05
406.994	0.21923	0.32538	0.42232	0.69866		794.909	-3.41643e-05	-9.84951e-06	1.00781e-05	5.21008e-05	-3.35662e-05	3.42223e-05
405.992	0.22016	0.32535	0.42436	0.70642		796.122	-3.5635e-05	-3.244e-05	-9.60501e-06	6.62575e-05	-5.98844e-05	4.15034e-05
404.989	0.22286	0.32625	0.42709	0.71489		797.335	-2.81679e-05	-3.90035e-05	-1.25808e-05	8.61925e-05	-6.15233e-05	3.72454e-05
403.986	0.22548	0.32634	0.42925	0.72229		798.548	-7.64833e-08	-8.72716e-06	1.89311e-06	8.6367e-05	-2.48675e-05	4.28567e-05
402.983	0.22948	0.3265	0.43281	0.73057		799.761	6.41643e-06	3.91175e-05	-2.97904e-05	7.30004e-05	-3.46832e-05	3.75582e-06
402.019	0.23492	0.32695	0.43684	0.74055		800.974	-3.08107e-06	0.000141571	-7.90701e-05	8.69331e-05	-3.54693e-05	1.18043e-05
401.015	0.24211	0.32763	0.44159	0.75117		802.187	-4.43813e-05	6.73198e-05	-9.19546e-05	0.000105062	7.45839e-06	-2.17746e-05
400.012	0.25064	0.32845	0.44775	0.76176		803.401	-6.44869e-05	4.49701e-05	-5.27668e-05	0.000134235	-2.27565e-05	1.18057e-05
399.008	0.26077	0.32954	0.45448	0.77342		804.615	-3.92363e-05	3.19653e-05	-4.46181e-05	0.00012883	5.74303e-06	4.4319e-05
398.004	0.27218	0.33058	0.46215	0.7863		805.829	2.62109e-06	3.5153e-05	-4.15655e-05	7.03137e-05	3.9141e-05	1.8813e-05
397	0.28318	0.33117	0.46955	0.79902		807.043	6.10551e-06	4.39916e-05	-3.21565e-05	4.87716e-05	6.16322e-05	5.84967e-05
395.996	0.29453	0.33248	0.47679	0.81258		808.257	1.38637e-05	-4.74393e-06	2.43623e-05	2.29586e-05	8.62666e-06	1.89539e-05
394.992	0.30351	0.33265	0.4832	0.82528		809.472	5.4381e-05	3.64419e-05	5.34347e-05	4.24298e-06	2.09498e-05	2.75745e-05
393.987	0.3107	0.33335	0.4889	0.83782		810.686	2.79597e-05	3.79514e-05	1.49741e-05	-4.07176e-05	5.23427e-05	-1.12083e-06
392.983	0.31477	0.33245	0.49273	0.84897		811.901	5.23113e-05	3.03197e-05	8.93643e-06	-6.85037e-05	5.04104e-05	1.41779e-05
392.017	0.31682	0.33196	0.4966	0.8587		813.116	2.3879e-05	1.68424e-05	2.04239e-05	-4.25168e-05	4.67054e-05	4.91746e-05
391.012	0.31821	0.33157	0.50009	0.86744		814.332	-1.47941e-05	5.068e-06	2.1113e-05	7.76314e-06	5.19968e-05	7.19119e-05
390.006	0.3173	0.33052	0.5039	0.87353		815.547	2.68289e-05	2.24704e-05	1.83989e-05	2.34667e-05	5.8254e-05	8.88688e-05
389.001	0.31595	0.32951	0.50802	0.87989		816.763	5.58721e-05	3.08832e-05	2.80684e-06	4.99636e-05	0.000117343	4.65763e-05
387.996	0.31434	0.32867	0.51279	0.88423		817.978	6.64326e-05	-5.16878e-05	8.48947e-05	6.42167e-05	0.000110485	7.7568e-05
386.99	0.31368	0.32858	0.51824	0.88826		819.194	0.000105611	5.806e-05	9.92823e-05	-9.5441e-05	9.26548e-05	8.35345e-05
385.984	0.31351	0.32864	0.52333	0.89178		820.41	0.000269547	0.000118465	0.000196834	-6.3659e-05	0.000239124	0.000175517
385.017	0.31291	0.32801	0.52807	0.89403		821.627	0.000260971	0.000280272	0.000210968	-8.26559e-05	0.000413968	0.000389441
384.011	0.31336	0.32812	0.53307	0.89784		822.843	-0.000104388	0.000252918	-0.000163255	-0.000144767	0.000345765	0.000329685
383.005	0.31423	0.32832	0.53748	0.90101		824.06	2.57681e-05	0.000312863	-5.69174e-05	0.000193048	7.05347e-05	-9.65289e-05
381.999	0.31484	0.32824	0.54244	0.90321		825.277	-2.61042e-05	-1.12122e-05	-0.000247575	0.000298576	-0.000148952	0.00022292
380.992	0.31696	0.32828	0.54803	0.90654		826.494	-3.13252e-05	-0.000137675	-0.000127295	5.75082e-05	2.90469e-05	0.000127132
379.985	0.32027	0.3288	0.55476	0.90994		827.711	3.63306e-05	3.42418e-05	-0.000133492	0.000126044	-4.33047e-05	1.63697e-05
379.017	0.3238	0.32863	0.56282	0.91205		828.928	1.29905e-05	6.28106e-05	-4.46665e-05	4.33341e-05	-1.65692e-05	0.000203293
378.01	0.32944	0.32953	0.57216	0.9169		830.146	-2.16401e-05	-0.000192342	-8.00767e-05	2.52159e-05	-9.09865e-05	7.46746e-05
377.003	0.33607	0.33151	0.58256	0.92347		831.364	-4.33126e-05	-0.000109616	-0.00021305	-6.66189e-05	-9.93419e-05	0.000250549
375.996	0.34356	0.3329	0.59504	0.92869		832.582	3.44007e-05	0.000110522	2.01881e-06	7.07648e-05	-0.000224576	0.000315365
374.988	0.35164	0.33433	0.60691	0.93441		833.8	0.00037078	-0.000189019	-0.000178383	7.1777e-05	1.14923e-05	-3.90792e-05
373.981	0.3595	0.33624	0.61985	0.94216		835.018	-5.52262e-05	7.66833e-05	0.000129271	0.000120224	0.000294533	5.57363e-05
373.012	0.3657	0.33742	0.63276	0.94799		836.236	6.36791e-05	0.000201944	0.000396912	0.00015318	1.52576e-05	-0.000210956
372.004	0.37145	0.3392	0.64359	0.95903		837.455	0.000115153	3.99047e-06	9.62949e-05	-0.000210971	0.000199476	-7.15263e-05
370.996	0.37484	0.34063	0.65355	0.96418		838.674	3.25049e-05	-1.03452e-05	1.66507e-05	0.000119271	0.000423017	-0.000234151
369.988	0.37491	0.34095	0.66533	0.97361		839.893	0.000346509	0.000371447	0.000202985	-8.83145e-05	0.000275101	-1.92152e-05
369.018	0.37419	0.3416	0.67465	0.98833		841.112	-0.000278161	-0.000276255	0.000423847	0.000197602	0.000276329	-2.64308e-05
368.01	0.37121	0.34035	0.68641	0.99586		842.331	2.83677e-06	8.46084e-06	-0.000456176	-0.000114256	0.000167465	2.90948e-06
367.001	0.36947	0.34045	0.69831	1.00519		843.551	-2.13542e-05	0.000392454	-0.000149397	0.00013837	0.000436186	-0.000104279
365.992	0.36698	0.34121	0.71501	1.01372		844.771	0.000341963	-1.91764e-05	0.000163319	6.19672e-05	0.000271999	-3.48606e-05
364.983	0.36592	0.34199	0.73282	1.02486		845.99	8.96292e-05	-0.000155699	-0.000142907	-7.32658e-05	0.000374325	5.61533e-05
364.013	0.36337	0.3424	0.75096	1.0292		847.211	0.000360547	2.17412e-05	-0.000206504	-5.91248e-05	0.000151699	0.00051752
363.004	0.36204	0.34244	0.76995	1.03397		848.431	-0.000313259	2.26414e-05	0.000185545	0.000136304	0.000401778	0.000289491
361.994	0.361	0.34285	0.7911	1.03501		849.651	0.000198727	-0.000298196	4.09539e-05	-7.26925e-05	-0.000115643	0.000365621
360.985	0.36129	0.34457	0.80728	1.03677		850.872	-0.000153668	-0.00031873	-5.63437e-05	3.18669e-05	4.06256e-05	-0.000118094
360.014	0.36006	0.34518	0.82667	1.03815		852.093	8.52392e-05	5.97423e-05	0.000126555	1.93109e-05	0.000984082	-0.00030569
359.004	0.35903	0.34524	0.8424	1.0382		853.314	0.000215741	3.58196e-05	0.000480328	1.6965e-05	6.87643e-06	0.000336372
357.994	0.35885	0.34671	0.86156	1.03468		854.535	-7.46715e-05	-3.95272e-06	0.000233109	-0.000148005	0.000105481	0.000119752
356.984	0.3598	0.34862	0.86862	1.03834		855.756	-0.000175097	0.000354668	0.000239195	7.25228e-05	0.000687444	6.7345e-05
356.013	0.36104	0.34998	0.88046	1.03973		856.977	8.5833e-05	0.000358534	1.33614e-05	1.65289e-05	6.18192e-05	2.79215e-05
355.002	0.36303	0.35221	0.88464	1.03798		858.199	-0.000304513	0.000365648	0.00034118	0.000564544	0.000106902	-0.000126479
353.992	0.36492	0.35509	0.89438	1.03843		859.421	0.000290533	0.000316212	0.000295226	-0.000349469	-0.00016179	0.000172182
352.981	0.36629	0.35694	0.89727	1.0384		860.643	0.000158361	0.000196525	5.12621e-05	-0.000320592	0.000210743	-0.000102986
352.009	0.36651	0.35994	0.89838	1.04043		861.865	0.000185602	7.37739e-05	-0.000214428	0.00020996	-8.86755e-05	5.25341e-05
350.998	0.36669	0.36192	0.90856	1.0396		863.088	0.000173238	0.000274422	0.000648142	-7.45635e-05	0.000835015	-0.00023278
349.987	0.36634	0.36457	0.90772	1.04875		864.31	0.000205725	-0.000657061	-8.7926e-05	-0.000306661	0.000390445	0.000159082
349.015	0.36482	0.36817	0.91071	1.05005		865.533	-0.000567572	-0.000308614	0.000119307	-0.000406316	-0.000288562	0.000960636
348.003	0.36203	0.37265	0.91407	1.06288		866.756	0.000527635	-0.000178674	0.000457505	-0.000527199	-0.000354234	-0.000108358
346.992	0.3607	0.37695	0.91108	1.06451		867.979	0.000741644	-0.000477581	-0.000133521	6.02311e-05	-0.000186746	0.000247471
346.019	0.35971	0.38287	0.92013	1.06901		869.202	-5.53506e-06	-0.000163463	-0.000134092	-0.000172401	0.000325134	0.000839822
345.007	0.35906	0.39006	0.92327	1.07554		870.426	8.48842e-05	-0.000734905	-4.65682e-06	-0.001	-0.000727781	0.000757602
343.995	0.35769	0.39561	0.92818	1.07816		871.649	0.000461096	-0.000873522	-0.000103603	1.38929e-05	0.000345853	0.000709531
342.983	0.35632	0.40122	0.93198	1.08661		872.873	-2.32184e-05	-0.00026986	0.000294605	0.000185098	0.000541363	-0.000793087
342.01	0.35783	0.40817	0.94961	1.09554		874.097	-0.000318719	0.000745773	0.000277424	-0.000690609	-9.50446e-05	-0.000115283
340.998	0.35596	0.4133	0.94895	1.10298		875.322	0.000898889	-0.000447886	0.000488974	-0.000706514	0.000138607	0.00014702
339.985	0.35517	0.42016	0.9611	1.10939		876.546	-0.000106751	0.000674174	0.00111	0.000767216	0.00198	0.000825587
339.011	0.35507	0.42757	0.96896	1.11389		877.77	-0.0002263	-0.00098528	-0.00146	-0.00152	0.000997163	-0.000699394
337.999	0.356	0.43695	0.98518	1.12597		878.995	0.000627889	0.000334728	-0.000163306	0.00065665	0.000101243	0.000421063
336.986	0.35619	0.44578	0.99304	1.13238		880.22	0.000725479	-0.000487273	0.000924729	0.000821082	0.00125	-0.000453067
336.012	0.35685	0.4549	0.9973	1.13922		881.445	0.000562405	0.000181397	0.00101	-0.000116906	0.002	-0.000698379
334.998	0.356	0.46299	1.00689	1.15199		882.67	0.00168	0.00118	-8.63762e-05	-0.00105	8.38236e-05	0.000652385
333.985	0.35695	0.47287	1.01381	1.15969		883.896	0.00165	-0.00106	0.000623888	-0.000719991	-0.00092839	0.000641857
333.011	0.357	0.4807	1.02011	1.16774		885.122	-0.000719491	-0.000385103	0.00132	-0.000704093	0.000941233	-0.000436573
331.997	0.35671	0.48969	1.01404	1.18179		886.347	-0.000399129	0.0011	-4.64848e-05	-0.000721847	0.00199	0.000371551
330.983	0.35637	0.50116	1.01959	1.18821		887.573	-7.46395e-05	-0.000248059	-4.97875e-05	0.000823669	0.000576796	0.000266635
330.009	0.35539	0.51198	1.02073	1.20361		888.799	-0.00044138	0.000737321	0.000244216	-0.00104	0.000777093	1.91283e-05
328.995	0.3542	0.52467	1.0184	1.21464		890.026	0.000627598	4.75695e-05	0.000245961	-0.00186	0.000519661	-0.000326044
328.019	0.35184	0.53811	1.01521	1.22675		891.252	0.00025577	-0.000185528	0.000369637	-0.000714605	0.00263	-0.00147
327.005	0.3521	0.55199	1.0247	1.24386		892.479	8.26488e-06	-0.00112	0.000463131	0.00236	0.000173101	-0.000765517
325.991	0.35204	0.56911	1.02463	1.25825		893.706	-0.00162	-0.00122	-0.000319035	0.000111552	0.000513288	-0.00172
325.015	0.35182	0.58688	1.03403	1.26929		894.933	0.000104774	-0.0011	-9.6666e-05	3.76015e-05	-0.00119	0.000309487
324.001	0.35254	0.60727	1.0299	1.2802		896.16	-0.00173	0.000384327	0.000743241	-0.000853979	0.00126	-0.000571015
322.986	0.35354	0.62789	1.0305	1.29625		897.388	-0.00272	-0.00265	-0.00218	0.00139	0.0001026	-0.00208
322.01	0.35308	0.64597	1.04241	1.31344		898.615	-0.000338737	-0.00206	-0.00134	0.000543464	1.35334e-05	-0.00357
320.995	0.35357	0.66699	1.05524	1.31987		899.843	-0.000385359	0.000815789	-0.00152	0.00191	0.00101	0.000137101
320.019	0.35396	0.68546	1.04885	1.34048		901.071	0.00119	-0.00091709	0.000480815	0.00133	0.00196	-0.000740111
319.004	0.35535	0.69967	1.05985	1.35294		902.299	0.00192	-0.00143	-0.00144	-0.00186	-0.00275	-0.00341
317.988	0.35552	0.71326	1.05885	1.36364		903.527	0.000766161	-0.000662067	-0.000198509	-0.00224	4.06819e-05	-0.00161
317.012	0.35675	0.72315	1.07614	1.37667		904.756	-0.000272892	0.000374711	0.00186	0.000368499	0.00105	-0.00138
315.996	0.35745	0.73201	1.0757	1.39711		--	--	--	--	--	--
315.019	0.35914	0.74005	1.08258	1.4111		--	--	--	--	--	--
314.003	0.3616	0.748	1.09151	1.42339		--	--	0.00022887	--	--	--
312.987	0.36415	0.75737	1.11172	1.44989		--	--	--	--	--	--
312.01	0.366	0.76236	1.11667	1.45795		--	--	--	--	--	--
310.994	0.3696	0.77157	1.13464	1.48302		--	--	--	--	--	--
310.017	0.37356	0.78144	1.14305	1.50213		--	--	--	--	--	--
309	0.37886	0.79348	1.15182	1.52671		--	--	--	--	--	--
307.983	0.3848	0.80515	1.16932	1.55431		--	--	--	--	--	--
307.006	0.3913	0.8159	1.18748	1.57515		--	--	--	--	--	--
305.989	0.39919	0.8288	1.21091	1.61122		--	--	--	--	--	--
305.011	0.40833	0.84039	1.23116	1.64071		--	--	--	--	--	--
303.994	0.41857	0.85091	1.23708	1.67616		--	--	--	--	--	--
303.016	0.42958	0.86283	1.26568	1.70887		--	--	--	--	--	--
301.998	0.44072	0.87293	1.2879	1.74428		--	--	--	--	--	--
300.981	0.45342	0.88485	1.31742	1.7915		--	--	--	--	--	--
300.002	0.46707	0.89582	1.33793	1.82791
298.984	0.48279	0.90765	1.36094	1.88764
298.006	0.49768	0.91875	1.39614	1.93075
296.988	0.51304	0.93067	1.4176	1.97852
296.009	0.53011	0.94359	1.4359	2.03641
294.991	0.54874	0.9585	1.46117	2.09317
294.011	0.56686	0.97435	1.49074	2.15364
292.993	0.58748	0.99207	1.515	2.20983
292.013	0.60695	1.00982	1.5401	2.26529
290.995	0.62914	1.02985	1.55735	2.34849
290.015	0.65051	1.04868	1.57567	2.38469
288.996	0.67702	1.07371	1.6285	2.47446
288.016	0.70363	1.09955	1.63336	2.48542
286.997	0.7306	1.1248	1.67383	2.5825
286.017	0.75843	1.14896	1.66924	2.65545
284.998	0.78875	1.18004	1.7291	2.64327
284.017	0.82017	1.20688	1.70314	2.76063
282.998	0.85333	1.23645	1.82364	2.78766
282.017	0.87983	1.25689	1.83034	2.90377
280.997	0.909	1.28345	1.84042	2.865
280.017	0.93652	1.30634	1.85085	2.90403
278.996	0.96602	1.33272	1.94398	3.02063
278.016	0.98906	1.35786	1.91214	3.03563
276.995	1.01478	1.38035	2.01879	3.01322
276.014	1.03911	1.40242	2.06993	3.13454
274.994	1.06626	1.43512	2.20853	3.1414
274.012	1.09429	1.45997	2.24115	3.1828
272.991	1.12004	1.48573	2.17549	3.06684
272.01	1.14418	1.50275	2.20081	3.10585
270.989	1.16719	1.51975	2.3519	3.08548
270.007	1.19151	1.53446	2.49712	3.37871
268.986	1.2105	1.54496	2.48455	3.24412
268.004	1.22607	1.54703	2.41312	3.29905
266.982	1.23956	1.55573	6.04848	3.14081
266	1.24722	1.55966	1.99852	3.08998
265.018	1.25521	1.55775	6.04848	3.11929
263.996	1.26282	1.56873	2.43067	3.14819
263.014	1.26582	1.57589	6.04848	3.08207
261.992	1.26296	1.57695	2.37384	3.0395
261.009	1.25597	1.57856	2.29135	3.12959
259.987	1.25126	1.58467	2.18811	3.22531
259.004	1.23752	1.58287	2.18238	3.14046
257.982	1.21768	1.58186	2.24174	3.11004
256.999	1.19878	1.57038	2.19178	3.12195
256.015	1.17869	1.56881	2.25049	3.19806
254.993	1.15466	1.57339	2.24953	3.25064
254.009	1.13432	1.57779	2.4085	3.03254
252.986	1.11547	1.588	2.18172	3.1681
252.003	1.10014	1.59736	2.12568	3.1664
251.019	1.08076	1.5995	2.09456	3.03925
249.996	1.05909	1.60027	2.07242	3.05312
249.012	1.04262	1.60322	2.21903	3.05885
247.989	1.02874	1.60634	2.22178	3.09026
247.005	1.01872	1.61302	2.29701	3.05603
245.981	1.00572	1.61548	2.27894	3.09661
244.997	0.99374	1.61887	2.34834	3.02724
244.012	0.98323	1.62518	2.05903	3.15577
242.989	0.97371	1.62233	2.16481	3.08867
242.004	0.96227	1.61224	2.23595	3.03347
241.019	0.94834	1.59664	2.49013	3.03085
239.995	0.93567	1.57802	2.07257	3.18481
239.011	0.92464	1.57095	2.12888	3.03203
237.986	0.9142	1.55761	6.04848	3.07549
237.001	0.90719	1.53972	2.10995	2.97497
236.016	0.90202	1.54162	6.04848	3.18048
234.991	0.8956	1.51665	2.11935	3.11122
234.006	0.89361	1.51855	2.36144	3.10315
232.981	0.89163	1.51197	2.2911	3.16485
231.996	0.89061	1.50435	6.04848	3.24143
231.01	0.89126	1.50042	2.04745	3.46687
229.985	0.89497	1.50455	2.17771	3.12403
229	0.89987	1.50745	2.26741	3.22803
228.014	0.9044	1.5073	2.1928	3.18283
226.988	0.90971	1.5071	2.17344	3.16501
226.002	0.91672	1.5108	2.20235	3.15023
225.016	0.92525	1.51495	2.09919	3.1763
223.991	0.9348	1.52075	2.18845	3.14274
223.005	0.94618	1.52712	2.07216	3.12429
222.018	0.95663	1.53625	2.13546	3.16706
220.992	0.96954	1.5453	2.06592	3.13214
220.006	0.98223	1.55453	2.08405	3.1438
219.019	0.99765	1.56753	1.99049	3.02705
217.993	1.01964	1.57682	2.06758	3.11648
217.006	1.0415	1.59195	2.05858	3.07862
216.02	1.06467	1.60677	1.97569	3.06861
214.993	1.09403	1.62109	2.02179	3.04028
214.006	1.12431	1.63811	2.01343	2.96842
213.019	1.16581	1.66395	1.93636	2.98959
211.992	1.20449	1.68723	1.93469	2.89648
211.005	1.24655	1.70496	1.87495	2.82704
210.018	1.29865	1.74084	1.78156	2.76474
208.991	1.3543	1.76308	1.56245	2.45416
208.004	1.43417	1.79969	1.63531	2.29195
207.016	1.50679	1.85265	1.57432	2.26159
205.989	1.59713	1.87018	1.54309	2.17008
205.001	1.66206	1.89571	1.45514	2.01259
204.013	1.72108	2.02994	1.35848	1.9774
202.986	1.87442	1.89624	1.35973	1.93826
201.998	1.88657	1.84299	1.19493	1.77585
201.01	1.78241	1.68074	1.20536	1.69226
199.982	1.8432	1.85473	1.21521	1.74006

## Sheet: Figure 5c,5d
Figure 5c:probe XB kinetics			fit		fit			Figure 5d: NPL-AZ	CR1 K			Marcus fit
Delay time(ps)	NPL-553	NPL-533-AZ	time (ps)	NPL-533	time(ps)	NPL-533-AZ		G change(eV)	scaled k	Y error	X error	0	0.000836911
-2.25066	-5.08227e-06	4.78531e-06	1.41201	-7.2e-05	2.56134	-0.000978422		1.44058	0.00211	0.000311503	0.1	0.05	0.0019
-2.10001	4.773e-06	7.67252e-07	1.512	-7.7e-05	2.72801	-0.000978095		1.18469	0.00469	0.00213	0.1	0.1	0.00326
-1.95067	3.6866e-06	-3.59247e-05	1.62001	-8.4e-05	2.90535	-0.000977747		0.99452	0.00558	0.000882328	0.1	0.15	0.00454
-1.79999	-1.13088e-05	-2.11558e-05	1.73201	-9e-05	3.09201	-0.000977382		0.89448	0.00704	0.000541299	0.1	0.2	0.00589
-1.65066	8.8922e-06	-8.2073e-06	1.852	-9.7e-05	3.28933	-0.000976997						0.25	0.00784
-1.50001	-1.36316e-05	7.98533e-06	1.97867	-0.000104	3.49868	-0.000976588						0.3	0.01006
-1.35067	9.48451e-06	-4.05121e-05	2.112	-0.000111	3.72001	-0.000976157						0.35	0.0115
-1.19999	2.22685e-06	4.08294e-05	2.25333	-0.000119	3.95335	-0.000975703						0.4	0.01224
-1.05066	4.56791e-06	2.04501e-05	2.40266	-0.000127	4.20135	-0.000975222						0.45	0.01338
-0.9	-7.65105e-06	1.69398e-05	2.56133	-0.000135	4.46268	-0.000974716						0.5	0.0147
-0.75067	1.93952e-06	-2.29755e-05	2.728	-0.000144	4.73869	-0.000974182						0.55	0.01487
-0.59999	9.94596e-07	-1.35039e-05	2.90533	-0.000153	5.03067	-0.000973619						0.6	0.01411
-0.44934	5.26923e-06	-2.79112e-05	3.092	-0.000163	5.34001	-0.000973024						0.65	0.01379
-0.3	5.59408e-06	-4.05664e-05	3.28935	-0.000172	5.66668	-0.000972397						0.7	0.01367
-0.15067	4.75246e-06	-3.0325e-05	3.49867	-0.000183	6.01336	-0.000971733						0.75	0.01263
1.01725e-05	-8.78545e-06	9.81354e-05	3.72	-0.000194	6.37868	-0.000971035						0.8	0.01106
0.02	-1.56768e-05	0.000160581	3.95333	-0.000205	6.76534	-0.000970299						0.85	0.01002
0.04134	1.0494e-05	0.00021579	4.20134	-0.000217	7.17336	-0.000969525						0.9	0.00921
0.06534	-1.65412e-05	-0.000186602	4.46267	-0.000229	7.60536	-0.000968707						0.95	0.00791
0.08668	-1.2996e-05	-0.00117	4.73868	-0.000241	8.06269	-0.000967845						1	0.00651
0.11201	-2.87703e-05	-0.00257	5.032	-0.000254	8.54667	-0.000966935						1.05	0.00558
0.13866	-3.42842e-05	-0.00376	5.34	-0.000267	9.05601	-0.000965982						1.1	0.00482
0.16666	-7.50967e-05	-0.00571	5.66802	-0.000281	9.59734	-0.000964972						1.15	0.00389
0.19601	-0.000108869	-0.00861	6.01335	-0.000296	10.1693	-0.00096391						1.2	0.00306
0.228	-0.000174357	-0.00847	6.37867	-0.00031	10.7733	-0.000962794						1.25	0.00251
0.25999	-0.000262335	-0.00866	6.76532	-0.000325	11.412	-0.000961619						1.3	0.00205
0.29601	-0.000369785	-0.01011	7.17467	-0.000341	12.0894	-0.000960379						1.35	0.00157
0.33199	-0.000506685	-0.00942	7.60667	-0.000357	12.804	-0.000959078						1.4	0.00119
0.37199	-0.00066111	-0.00862	8.064	-0.000373	13.56	-0.000957709						1.45	0.000941994
0.41335	-0.00081603	-0.00726	8.54666	-0.00039	14.3587	-0.000956271						1.5	0.000734975
0.45467	-0.000962924	-0.00558	9.05867	-0.000406	15.204	-0.000954759						1.55	0.000537486
0.50266	-0.0012	-0.00335	9.59868	-0.000424	16.0974	-0.000953171						1.6	0.000394371
0.552	-0.00137	-0.00203	10.1707	-0.000441	17.0427	-0.000951503						1.65	0.000302916
0.604	-0.00141	-0.00112	10.7747	-0.000459	18.0427	-0.000949751						1.7	0.000225865
0.65868	-0.00152	-0.000469639	11.4147	-0.000477	19.0987	-0.000947915						1.75	0.000158849
0.716	-0.00152	-0.000129425	12.0907	-0.000495	20.2174	-0.000945986						1.8	0.000113957
0.77734	-0.00154	0.000123119	12.804	-0.000513	21.3987	-0.000943967						1.85	8.49725e-05
0.84133	-0.00148	0.000208368	13.5613	-0.000531	22.648	-0.000941851						1.9	6.07e-05
0.91068	-0.00141	0.000299838	14.36	-0.00055	23.9693	-0.000939635						1.95	4.13378e-05
0.98268	-0.00134	0.000229131	15.2053	-0.000568	25.368	-0.000937313						2	2.91372e-05
1.05867	-0.00126	0.000186722	16.1	-0.000586	26.8453	-0.000934887						2.05	2.10892e-05
1.13999	-0.00123	8.242e-05	17.0453	-0.000604	28.408	-0.000932349						2.1	1.44709e-05
1.22534	-0.00119	3.03146e-05	18.044	-0.000622	30.0613	-0.000929697						2.15	9.60871e-06
1.316	-0.00115	1.08566e-05	19.1013	-0.00064	31.808	-0.000926931						2.2	6.67359e-06
1.41201	-0.00113	-4.40106e-05	20.2187	-0.000657	33.6574	-0.000924041						2.25	4.68334e-06
1.512	-0.00111	5.288e-06	21.4013	-0.000675	35.6107	-0.000921032						2.3	3.09713e-06
1.62001	-0.00109	-0.000101697	22.6507	-0.000691	37.6773	-0.000917895						2.35	2.01838e-06
1.73201	-0.000993624	-6.89146e-05	23.9734	-0.000708	39.8627	-0.000914631						2.4	1.38243e-06
1.852	-0.00103	5.2916e-06	25.3707	-0.000723	42.1734	-0.000911237						2.45	9.39283e-07
1.97867	-0.00103	-2.128e-05	26.848	-0.000739	44.616	-0.000907712						2.5	6.01223e-07
2.112	-0.00102	-8.09708e-05	28.412	-0.000754	47.2	-0.000904052						2.55	3.86796e-07
2.25333	-0.00101	-7.87642e-05	30.064	-0.000768	49.9333	-0.000900256						2.6	2.60971e-07
2.40266	-0.000986815	-0.000174781	31.812	-0.000782	52.8227	-0.000896326						2.65	1.71494e-07
2.56133	-0.000991796	-0.000205096	33.66	-0.000795	55.8787	-0.000892259						2.7	1.06816e-07
2.728	-0.00098832	-0.000190932	35.6147	-0.000808	59.1093	-0.000888058						2.75	6.81432e-08
2.90533	-0.00101	-0.00022074	37.6813	-0.00082	62.528	-0.000883719						2.8	4.5173e-08
3.092	-0.001	-0.000243383	39.868	-0.000832	66.14	-0.000879252
3.28935	-0.000968026	-0.000200273	42.1787	-0.000843	69.9613	-0.000874652
3.49867	-0.000953525	-0.000220347	44.6227	-0.000853	74.0027	-0.000869924
3.72	-0.000972554	-0.000158703	47.2067	-0.000863	78.2747	-0.000865075
3.95333	-0.000998673	-0.000200061	49.94	-0.000873	82.7907	-0.000860108
4.20134	-0.000978558	-0.000219513	52.8307	-0.000882	87.5707	-0.000855024
4.46267	-0.00096138	-0.000251892	55.8867	-0.000891	92.6227	-0.000849835
4.73868	-0.000996658	-0.000224136	59.1187	-0.000899	97.9653	-0.000844547
5.032	-0.000967081	-0.000226483	62.536	-0.000907	103.616	-0.000839167
5.34	-0.000989656	-0.000339194	66.1507	-0.000914	109.591	-0.000833706
5.66802	-0.000979438	-0.000259766	69.972	-0.000921	115.908	-0.000828174
6.01335	-0.000960384	-0.000308005	74.0133	-0.000927	122.589	-0.00082258
6.37867	-0.000942016	-0.000303746	78.2867	-0.000933	129.655	-0.000816936
6.76532	-0.000975668	-0.000384447	82.8053	-0.000939	137.125	-0.000811257
7.17467	-0.000954107	-0.000420623	87.5853	-0.000944	145.027	-0.000805552
7.60667	-0.000963989	-0.00029472	92.6387	-0.000949	153.381	-0.000799838
8.064	-0.000934212	-0.000350732	97.9827	-0.000953	162.215	-0.000794127
8.54666	-0.000924705	-0.000406401	103.633	-0.000956	171.557	-0.000788431
9.05867	-0.000955043	-0.000454	109.609	-0.00096	181.436	-0.000782766
9.59868	-0.000985279	-0.0004349	115.929	-0.000962	191.883	-0.000777144
10.1707	-0.000953559	-0.000440459	122.611	-0.000964	202.931	-0.000771578
10.7747	-0.000959867	-0.000442499	129.677	-0.000965	214.613	-0.000766079
11.4147	-0.000946532	-0.000502947	137.151	-0.000966	226.965	-0.00076066
12.0907	-0.000973232	-0.000519152	145.052	-0.000966	240.031	-0.000755327
12.804	-0.000970609	-0.000485465	153.409	-0.000965	253.843	-0.000750091
13.5613	-0.000937702	-0.00050754	162.245	-0.000964	268.451	-0.000744956
14.36	-0.00097331	-0.000509483	171.589	-0.000961	283.899	-0.000739927
15.2053	-0.000971089	-0.000550223	181.471	-0.000958	300.235	-0.000735004
16.1	-0.00093839	-0.000562358	191.92	-0.000955	317.509	-0.000730188
17.0453	-0.000913852	-0.000581965	202.971	-0.00095	335.773	-0.000725476
18.044	-0.000935471	-0.000614425	214.655	-0.000945	355.093	-0.00072086
19.1013	-0.000944151	-0.000693212	227.012	-0.000939	375.52	-0.000716334
20.2187	-0.000920078	-0.000683344	240.079	-0.000933	397.12	-0.000711888
21.4013	-0.000953703	-0.000662659	253.897	-0.000926	419.964	-0.000707507
22.6507	-0.000957428	-0.000626551	268.507	-0.000918	444.117	-0.00070318
23.9733	-0.00091723	-0.000665687	283.959	-0.000909	469.66	-0.000698888
25.3707	-0.000943044	-0.000696585	300.297	-0.0009	496.667	-0.000694614
26.848	-0.000948973	-0.000750973	317.576	-0.000891	525.233	-0.00069034
28.412	-0.000925872	-0.000717332	335.847	-0.00088	555.436	-0.000686048
30.064	-0.000912254	-0.000760286	355.168	-0.000869	587.376	-0.000681719
31.812	-0.00090856	-0.000776347	375.6	-0.000858	621.153	-0.000677334
33.66	-0.00092118	-0.000762013	397.207	-0.000846	656.869	-0.000672875
35.6147	-0.000908709	-0.000786032	420.055	-0.000833	694.64	-0.000668327
37.6813	-0.000907664	-0.00082713	444.215	-0.00082	734.579	-0.000663674
39.868	-0.000919736	-0.000848629	469.764	-0.000806	776.812	-0.000658904
42.1787	-0.000925872	-0.000845923	496.783	-0.000792	821.473	-0.000654004
44.6227	-0.000923991	-0.000884389	525.352	-0.000777	868.707	-0.000648966
47.2067	-0.00088801	-0.000906077	555.564	-0.000762	918.651	-0.000643782
49.94	-0.000900308	-0.000882885	587.513	-0.000746	971.464	-0.000638447
52.8307	-0.000899986	-0.000867809	621.299	-0.000729	1027.31	-0.000632958
55.8867	-0.000897604	-0.000860024	657.025	-0.000712	1086.37	-0.000627315
59.1187	-0.000879763	-0.000936435	694.805	-0.000694	1148.82	-0.000621518
62.536	-0.000883591	-0.000883423	734.755	-0.000676	1214.86	-0.00061557
66.1507	-0.000895347	-0.000944075	777.003	-0.000658	1284.7	-0.000609475
69.972	-0.000863134	-0.000908009	821.677	-0.000639	1358.55	-0.00060324
74.0133	-0.000874173	-0.000906794	868.92	-0.000619	1436.64	-0.000596873
78.2867	-0.000861469	-0.000938989	918.877	-0.000599	1519.23	-0.000590383
82.8053	-0.000853148	-0.000982928	971.705	-0.000579	1606.55	-0.000583783
87.5853	-0.000850163	-0.000962811	1027.57	-0.000558	1698.9	-0.000577084
92.6387	-0.000855979	-0.000943039	1086.65	-0.000537	1796.55	-0.000570301
97.9827	-0.000857978	-0.000938469	1149.11	-0.000515	1899.82	-0.000563451
103.633	-0.000820159	-0.000910638	1215.18	-0.000494	2009.02	-0.00055655
109.609	-0.000845906	-0.00102	1285.04	-0.000472	2124.5	-0.000549618
115.929	-0.000832693	-0.000952307	1358.91	-0.00045	2246.61	-0.000542675
122.611	-0.000821447	-0.000974223	1437.02	-0.000428	2375.74	-0.000535742
129.677	-0.000828835	-0.00101	1519.63	-0.000406	2512.28	-0.000528843
137.151	-0.00079694	-0.000944036	1606.98	-0.000384	2656.68	-0.000522001
145.052	-0.000783274	-0.00095325	1699.36	-0.000362	2809.38	-0.000515241
153.409	-0.000789346	-0.000916072	1797.04	-0.00034	2970.85	-0.000508588
162.245	-0.000791165	-0.000990756	1900.34	-0.000318	3141.6	-0.000502067
171.589	-0.000798855	-0.000979241	2009.57	-0.000297	3322.17	-0.000495703
181.471	-0.000782313	-0.000988921	2125.08	-0.000277	3513.11	-0.000489521
191.92	-0.000767442	-0.000940569	2247.24	-0.000256	3715.02	-0.000483545
202.971	-0.000771725	-0.000982865	2376.41	-0.000237	3928.54	-0.000477797
214.655	-0.00080291	-0.000944681	2513	-0.000218	4154.32	-0.0004723
227.012	-0.000753499	-0.000880146	2657.44	-0.000199	4393.09	-0.000467073
240.079	-0.000753601	-0.000989594	2810.19	-0.000182	4645.57	-0.000462131
253.897	-0.000742297	-0.000937958	2971.71	-0.000165	4912.57	-0.000457491
268.507	-0.000769621	-0.000902722	3142.52	-0.000149	5194.9	-0.000453163
283.959	-0.000735696	-0.000918198	3323.14	-0.000134	5493.47	-0.000449155
300.297	-0.00074579	-0.000918655	3514.14	-0.00012	5809.19	-0.000445471
317.576	-0.00073681	-0.000860275	3716.13	-0.000107	6143.06	-0.000442113
335.847	-0.000753632	-0.000891517	3929.71	-9.5e-05	6496.11	-0.000439078
355.168	-0.000725848	-0.000845603	4155.58	-8.4e-05	6869.45	-0.000436359
375.6	-0.000727314	-0.000844385	4394.42	-7.3e-05	7264.25	-0.000433946
397.207	-0.000721852	-0.000815749	4646.99	-6.4e-05	7681.74	-0.000431827
420.055	-0.000692989	-0.000869846	4914.08	-5.6e-05		--
444.215	-0.000714753	-0.000856609	5196.52	-4.8e-05		--
469.764	-0.000710566	-0.000774328	5495.18	-4.1e-05		--
496.783	-0.000688045	-0.000757145	5811.02	-3.6e-05		--
525.352	-0.000682974	-0.000771209	6145	-3e-05		--
555.564	-0.000676309	-0.000810017	6498.18	-2.6e-05		--
587.513	-0.00068725	-0.000750909	6871.65	-2.2e-05		--
621.299	-0.000655645	-0.00077999	7266.59	-1.9e-05		--
657.025	-0.000667389	-0.000739331	7684.23	-1.6e-05		--
694.805	-0.000666922	-0.000680669				--
734.755	-0.000655989	-0.00072822				--
777.003	-0.00066739	-0.000653405				--
821.677	-0.000640983	-0.00068799				--
868.92	-0.000632934	-0.000610235				--
918.877	-0.000632767	-0.000609002				--
971.705	-0.000630325	-0.000564265				--
1027.57	-0.000629148	-0.000582255				--
1086.64	-0.000643789	-0.000507235				--
1149.12	-0.000602033	-0.000532374				--
1215.18	-0.000615445	-0.000497064				--
1285.04	-0.000612588	-0.000404937				--
1358.91	-0.000589751	-0.000463778				--
1437.02	-0.000575	-0.000418421				--
1519.63	-0.000585127	-0.000416368				--
1606.98	-0.000595879	-0.000344823				--
1699.36	-0.000567607	-0.00033312				--
1797.04	-0.000571912	-0.000322254				--
1900.34	-0.000559504	-0.000310425				--
2009.57	-0.000559122	-0.000305595				--
2125.08	-0.000554859	-0.000261903				--
2247.24	-0.000547579	-0.000219745				--
2376.41	-0.000539698	-0.000236523				--
2513	-0.000518343	-0.00019573				--
2657.44	-0.000534989	-0.000170955				--
2810.19	-0.000515591	-0.000213041				--
2971.71	-0.000522064	-0.00015835				--
3142.52	-0.000505717	-0.000147564				--
3323.14	-0.000511355	-0.000186648				--
3514.14	-0.000497944	-0.000117353				--
3716.13	-0.000495089	-5.16756e-05				--
3929.71	-0.000477854	-0.000147526				--
4155.58	-0.000456739	-0.000102787				--
4394.42	-0.000476129	-0.000104848				--
4646.99	-0.000450099	-6.11222e-05				--
4914.08	-0.00046911	-5.20648e-05				--
5196.52	-0.000453917	-5.03297e-05				--
5495.18	-0.000435252	-4.35017e-05				--
5811.02	-0.000435847	1.85742e-05				--
6145	-0.000454848	-8.67601e-05				--
6498.18	-0.000442291	-3.03398e-06				--
6871.65	-0.000435149	2.4184e-06				--
7266.59	-0.000418144	-6.80401e-05				--
7684.23	-0.000423342	1.17231e-05				--
		-1.88524e-05
		-2.48033e-05
		-2.63557e-05

## Sheet: Figure 6
QD-AZ-CR2					QD-AZ-CR1					NPL-AZ-CR1
	CR2 K					CR1 K					CR1 K				Marcus fit
G change(eV)	scaled K	Y error	X error		G change(eV)	scaled K	Y error	X error		G change(eV)	scaled K	Y error	X error		0	0.25107
0.61577	3.8	0.1	0.1		1.88577	0.03474	0.000897465	0.1		1.44058	0.52804	0.07788	0.1		0.05	0.56991
0.55133	4.36	0.15556	0.1		1.82133	0.03321	0.00306	0.1		1.18469	1.17214	0.53148	0.1		0.1	0.97729
0.47	4.44	0.125	0.1		1.74	0.04446	0.00922	0.1		0.99452	1.39621	0.22058	0.1		0.15	1.36237
0.4005	3.86	0.09091	0.1		1.6705	0.05675	0.000194735	0.1		0.89448	1.75977	0.13532	0.1		0.2	1.76781
0.35164	3.18	0.11765	0.1		1.62164	0.05186	0.00102	0.1							0.25	2.35094
0.29299	2.73	0.05455	0.1		1.56299	0.06215	0.000231054	0.1							0.3	3.01704
0.24032	2.16	0.06757	0.1		1.51032	0.07208	0.0065	0.1							0.35	3.45013
															0.4	3.67117
															0.45	4.01257
															0.5	4.40885
															0.55	4.46002
															0.6	4.23365
															0.65	4.13652
															0.7	4.1024
															0.75	3.79005
															0.8	3.31854
															0.85	3.0066
															0.9	2.76299
															0.95	2.37278
															1	1.9535
															1.05	1.67464
															1.1	1.44681
															1.15	1.16821
															1.2	0.91654
															1.25	0.75263
															1.3	0.61641
															1.35	0.47196
															1.4	0.35657
															1.45	0.2826
															1.5	0.22049
															1.55	0.16125
															1.6	0.11831
															1.65	0.09087
															1.7	0.06776
															1.75	0.04765
															1.8	0.03419
															1.85	0.02549
															1.9	0.01821
															1.95	0.0124
															2	0.00874
															2.05	0.00633
															2.1	0.00434
															2.15	0.00289
															2.2	0.00204
															2.25	0.00151
															2.3	0.00113
															2.35	0.000898796
															2.4	0.000721472
															2.45	0.000514629
															2.5	0.000308647
															2.55	0.000167332
															2.6	9.31766e-05
															2.65	5.45832e-05
															2.7	3.2524e-05
															2.75	2.04961e-05
															2.8	1.35562e-05

## Sheet: Figure S1
QD-absorption spectra
Wavelength(nm)	382-QD	396-QD	408-QD	420-QD	432-QD	441-QD	449-QD
800.011	-0.00235	-0.00326	-0.00422	-0.00318	-0.00379	-0.00317	-0.00396
799.005	-0.00189	-0.00251	-0.00368	-0.00145	-0.00339	-0.00267	-0.00306
797.999	-0.00127	-0.00195	-0.0044	-0.00241	-0.00392	-0.00288	-0.0033
796.993	-0.00305	-0.00338	-0.00462	-0.00281	-0.00393	-0.00344	-0.00434
795.986	-0.00215	-0.00303	-0.00399	-0.0029	-0.00403	-0.00358	-0.004
795.014	-0.00177	-0.00231	-0.00348	-0.00229	-0.00331	-0.00304	-0.00328
794.006	-0.00214	-0.00287	-0.00394	-0.00298	-0.00347	-0.00321	-0.00365
792.998	-0.00233	-0.00309	-0.00377	-0.00244	-0.00341	-0.00355	-0.00361
791.99	-0.00195	-0.00267	-0.00393	-0.003	-0.00379	-0.00352	-0.00392
791.016	-0.00222	-0.00236	-0.00339	-0.00254	-0.00336	-0.00373	-0.00347
790.007	-0.00158	-0.00289	-0.00384	-0.00247	-0.0032	-0.00365	-0.00379
788.997	-0.00166	-0.00281	-0.00441	-0.00221	-0.00383	-0.00309	-0.00376
787.987	-0.00138	-0.00142	-0.00261	-0.00224	-0.0021	-0.003	-0.00258
787.012	-0.00254	-0.00309	-0.00452	-0.00237	-0.00336	-0.00364	-0.00385
786.001	-0.00238	-0.00277	-0.00443	-0.00283	-0.00413	-0.00379	-0.00381
784.99	-0.00264	-0.00245	-0.00422	-0.00238	-0.00322	-0.00396	-0.00377
784.014	-0.00169	-0.00169	-0.00326	-0.00246	-0.0035	-0.00334	-0.00248
783.002	-0.00135	-0.0017	-0.00276	-0.00186	-0.00288	-0.00315	-0.00324
781.989	-0.00178	-0.00256	-0.00395	-0.0017	-0.00355	-0.0037	-0.0034
781.012	-0.00156	-0.0022	-0.00385	-0.0022	-0.00236	-0.00385	-0.0034
779.999	-0.00201	-0.00219	-0.00392	-0.00268	-0.00357	-0.00345	-0.0032
778.985	-0.0021	-0.00264	-0.00358	-0.00284	-0.00379	-0.00352	-0.0035
778.006	-0.00204	-0.00201	-0.0036	-0.00206	-0.00329	-0.00412	-0.0033
776.992	-0.00214	-0.00251	-0.00401	-0.00297	-0.00323	-0.00339	-0.00383
776.012	-0.00251	-0.00292	-0.00431	-0.00273	-0.00315	-0.00372	-0.00434
774.997	-0.00183	-0.00264	-0.00464	-0.00265	-0.00343	-0.00426	-0.00382
774.017	-0.00203	-0.00174	-0.0035	-0.00164	-0.0026	-0.00361	-0.00325
773.001	-0.00226	-0.00286	-0.00391	-0.00258	-0.00376	-0.00372	-0.00372
771.985	-0.00203	-0.00204	-0.00406	-0.00249	-0.00286	-0.00441	-0.00348
771.004	-0.00248	-0.00283	-0.00374	-0.0025	-0.00378	-0.00374	-0.00429
769.987	-0.00222	-0.0023	-0.00421	-0.00258	-0.00421	-0.00348	-0.00363
769.004	-0.00212	-0.00251	-0.00356	-0.00227	-0.00339	-0.00346	-0.00397
767.987	-0.00131	-0.00292	-0.00409	-0.00289	-0.00377	-0.00343	-0.00346
767.004	-0.00138	-0.00226	-0.00406	-0.00227	-0.00346	-0.00342	-0.00336
765.985	-0.00248	-0.00273	-0.00364	-0.00203	-0.00375	-0.00337	-0.00344
765.002	-0.00126	-0.00276	-0.00398	-0.0022	-0.00338	-0.00371	-0.00322
764.017	-0.00179	-0.00285	-0.00427	-0.00279	-0.00366	-0.00341	-0.00366
762.998	-0.00131	-0.00159	-0.00325	-0.00147	-0.00288	-0.00291	-0.00288
762.013	-0.00228	-0.00197	-0.00358	-0.00181	-0.00285	-0.00324	-0.0035
760.993	-0.00151	-0.00228	-0.00359	-0.00252	-0.0039	-0.00386	-0.00325
760.007	-0.00183	-0.00217	-0.00444	-0.00275	-0.00359	-0.0038	-0.00376
758.986	-0.0019	-0.00238	-0.00399	-0.00248	-0.00319	-0.00351	-0.00446
758	-0.00237	-0.00249	-0.0041	-0.00283	-0.00322	-0.00351	-0.00389
757.013	-0.00155	-0.00263	-0.00398	-0.00254	-0.00339	-0.00467	-0.00384
755.991	-0.00198	-0.0027	-0.00374	-0.00227	-0.00373	-0.00366	-0.00396
755.004	-0.00124	-0.00182	-0.0029	-0.00245	-0.00279	-0.00299	-0.00272
754.016	-0.00169	-0.00246	-0.00366	-0.00242	-0.00345	-0.00367	-0.00381
752.992	-0.00212	-0.00218	-0.00393	-0.00263	-0.00316	-0.00405	-0.00346
752.004	-0.00119	-0.00228	-0.00365	-0.00236	-0.00308	-0.00358	-0.00307
751.015	-0.00194	-0.00237	-0.00433	-0.00199	-0.00312	-0.00378	-0.00385
749.991	-0.00164	-0.00208	-0.00368	-0.00178	-0.00289	-0.00305	-0.00339
749.001	-0.0021	-0.00322	-0.005	-0.00306	-0.00384	-0.00381	-0.00455
748.011	-0.00162	-0.00209	-0.00448	-0.00233	-0.00308	-0.00373	-0.00406
746.986	-0.00242	-0.00265	-0.00451	-0.00295	-0.00369	-0.00424	-0.00431
745.995	-0.00195	-0.00216	-0.00375	-0.00249	-0.00307	-0.00345	-0.0041
745.004	-0.00255	-0.00313	-0.00455	-0.00327	-0.00422	-0.00361	-0.00428
744.013	-0.00175	-0.00267	-0.00407	-0.00194	-0.00317	-0.00321	-0.0034
742.986	-0.00125	-0.00203	-0.00381	-0.00197	-0.00287	-0.00308	-0.00346
741.994	-0.0018	-0.00256	-0.00407	-0.00258	-0.00375	-0.00402	-0.00377
741.001	-0.00242	-0.00308	-0.00442	-0.00313	-0.00405	-0.00422	-0.0045
740.009	-0.00192	-0.0024	-0.00418	-0.00266	-0.00351	-0.00393	-0.00382
739.016	-0.0021	-0.00262	-0.00417	-0.00242	-0.00337	-0.00376	-0.0041
737.987	-0.00225	-0.00269	-0.0042	-0.00311	-0.00391	-0.00388	-0.00453
736.993	-0.00211	-0.00275	-0.00441	-0.00245	-0.00374	-0.00378	-0.00428
735.999	-0.00202	-0.0025	-0.00441	-0.00272	-0.00391	-0.00387	-0.00373
735.004	-0.00208	-0.00263	-0.00385	-0.00242	-0.00362	-0.00379	-0.00418
734.01	-0.00231	-0.00236	-0.00407	-0.00247	-0.00339	-0.00372	-0.00408
733.014	-0.00172	-0.00272	-0.0046	-0.00302	-0.00395	-0.00406	-0.00391
731.983	-0.00191	-0.00236	-0.00438	-0.00273	-0.00378	-0.00373	-0.00362
730.987	-0.00159	-0.0026	-0.00458	-0.00262	-0.00368	-0.0038	-0.00384
729.991	-0.00194	-0.0023	-0.00448	-0.00252	-0.00338	-0.00379	-0.00389
728.995	-0.0026	-0.00276	-0.00466	-0.00286	-0.00386	-0.00392	-0.00426
727.998	-0.0018	-0.00288	-0.00407	-0.00271	-0.0035	-0.00381	-0.00408
727.001	-0.00181	-0.00267	-0.00431	-0.00294	-0.00385	-0.00413	-0.00419
726.003	-0.00216	-0.00315	-0.00457	-0.00295	-0.00374	-0.00422	-0.00408
725.005	-0.00197	-0.00256	-0.00443	-0.00265	-0.00394	-0.00423	-0.00394
724.007	-0.00205	-0.00328	-0.00455	-0.00306	-0.00389	-0.00436	-0.00416
723.008	-0.00199	-0.00255	-0.00453	-0.00262	-0.00397	-0.00412	-0.00397
722.009	-0.00216	-0.0023	-0.00389	-0.00239	-0.00353	-0.00391	-0.00392
721.01	-0.00247	-0.00287	-0.00438	-0.00302	-0.00365	-0.00432	-0.00437
720.01	-0.00244	-0.00328	-0.00482	-0.00335	-0.00418	-0.00448	-0.00445
719.01	-0.00218	-0.00297	-0.00454	-0.00267	-0.0041	-0.00394	-0.00396
718.01	-0.00265	-0.003	-0.00494	-0.00329	-0.00423	-0.00427	-0.00438
717.009	-0.00234	-0.00317	-0.005	-0.00324	-0.0044	-0.00459	-0.00468
716.008	-0.00235	-0.00296	-0.00482	-0.00297	-0.00416	-0.00429	-0.00462
715.007	-0.00237	-0.0032	-0.00489	-0.00321	-0.00422	-0.00451	-0.00459
714.005	-0.00279	-0.00335	-0.005	-0.00314	-0.00439	-0.00436	-0.00452
713.003	-0.00241	-0.00293	-0.0047	-0.00297	-0.00413	-0.00448	-0.00446
712.001	-0.00232	-0.00302	-0.0047	-0.00303	-0.00421	-0.0044	-0.0046
710.998	-0.00224	-0.00301	-0.00483	-0.0029	-0.00406	-0.00415	-0.00433
709.995	-0.00223	-0.00301	-0.0049	-0.00275	-0.00381	-0.00411	-0.00418
708.992	-0.00227	-0.003	-0.00485	-0.00308	-0.00409	-0.00433	-0.00422
707.988	-0.00235	-0.00285	-0.00455	-0.0026	-0.00413	-0.00405	-0.00441
706.984	-0.00225	-0.00247	-0.00431	-0.00308	-0.00414	-0.00394	-0.00436
706.016	-0.00219	-0.00303	-0.00422	-0.00249	-0.00391	-0.00384	-0.00429
705.011	-0.00233	-0.00312	-0.00505	-0.00301	-0.00409	-0.00459	-0.00459
704.006	-0.00232	-0.00269	-0.00486	-0.00299	-0.00401	-0.00423	-0.00442
703.001	-0.00223	-0.00248	-0.00439	-0.00308	-0.00366	-0.00434	-0.00431
701.995	-0.00254	-0.00298	-0.00479	-0.00324	-0.00423	-0.00446	-0.00468
700.989	-0.00219	-0.00277	-0.00478	-0.00262	-0.00384	-0.00404	-0.00406
699.983	-0.00258	-0.00308	-0.00492	-0.00316	-0.00435	-0.00443	-0.00466
699.012	-0.00249	-0.00305	-0.00463	-0.00314	-0.0041	-0.00423	-0.00447
698.005	-0.0022	-0.00261	-0.00464	-0.00318	-0.00408	-0.00407	-0.00423
696.998	-0.00237	-0.00294	-0.00493	-0.00307	-0.00435	-0.00465	-0.00445
695.99	-0.0022	-0.00277	-0.00456	-0.00285	-0.00421	-0.00439	-0.00459
695.018	-0.00204	-0.00267	-0.00446	-0.00221	-0.00382	-0.00373	-0.004
694.01	-0.00269	-0.00308	-0.00485	-0.0028	-0.00414	-0.00472	-0.00468
693.001	-0.00252	-0.00273	-0.0045	-0.0029	-0.00433	-0.0047	-0.00452
691.992	-0.00217	-0.00265	-0.00492	-0.00263	-0.00414	-0.00432	-0.00443
690.983	-0.00211	-0.00279	-0.00478	-0.00272	-0.00402	-0.0045	-0.00455
690.009	-0.00203	-0.00254	-0.00483	-0.00269	-0.00402	-0.00404	-0.00415
688.999	-0.00247	-0.00339	-0.00488	-0.00315	-0.00428	-0.00455	-0.00449
687.989	-0.00237	-0.00268	-0.00497	-0.00331	-0.00422	-0.00448	-0.00439
687.015	-0.00192	-0.00246	-0.00449	-0.00239	-0.00394	-0.00395	-0.00423
686.004	-0.0021	-0.00297	-0.00511	-0.00317	-0.00435	-0.0044	-0.00451
684.993	-0.00193	-0.00238	-0.00459	-0.00262	-0.00382	-0.00427	-0.00388
684.017	-0.00213	-0.00258	-0.0046	-0.00304	-0.00411	-0.00417	-0.00466
683.005	-0.00296	-0.00343	-0.00548	-0.00357	-0.00489	-0.00508	-0.00511
681.993	-0.00217	-0.00313	-0.0047	-0.00286	-0.00414	-0.0045	-0.00422
681.017	-0.003	-0.00359	-0.00541	-0.00387	-0.0048	-0.00476	-0.00478
680.004	-0.00221	-0.00283	-0.00486	-0.00304	-0.00392	-0.00438	-0.00437
678.991	-0.0022	-0.00297	-0.00473	-0.00313	-0.00411	-0.00454	-0.00447
678.014	-0.00246	-0.00273	-0.00489	-0.0032	-0.00461	-0.00427	-0.00479
677	-0.0025	-0.0033	-0.00534	-0.00367	-0.00474	-0.0052	-0.00517
675.986	-0.00201	-0.00287	-0.00508	-0.00248	-0.0044	-0.00435	-0.00437
675.008	-0.00178	-0.00275	-0.00497	-0.00308	-0.00442	-0.00463	-0.00449
673.993	-0.0022	-0.00281	-0.00492	-0.00319	-0.00433	-0.00398	-0.00462
673.014	-0.00264	-0.00298	-0.00569	-0.00321	-0.005	-0.00448	-0.00507
671.999	-0.00219	-0.00271	-0.00531	-0.0029	-0.004	-0.00449	-0.00455
670.983	-0.00249	-0.00295	-0.00539	-0.00359	-0.00465	-0.00488	-0.00481
670.004	-0.00217	-0.00261	-0.00495	-0.00348	-0.0045	-0.00439	-0.00489
668.987	-0.00259	-0.00309	-0.00527	-0.00373	-0.00469	-0.00488	-0.00488
668.007	-0.00183	-0.00284	-0.00509	-0.003	-0.00417	-0.0046	-0.00451
666.99	-0.00257	-0.0025	-0.0052	-0.00276	-0.00449	-0.00495	-0.00455
666.009	-0.00219	-0.00279	-0.00525	-0.00306	-0.0045	-0.00438	-0.00484
664.992	-0.00216	-0.00289	-0.00502	-0.00293	-0.00405	-0.00439	-0.00443
664.01	-0.00195	-0.0029	-0.00494	-0.00318	-0.00422	-0.00434	-0.00467
662.992	-0.00221	-0.0027	-0.00484	-0.00297	-0.00446	-0.00462	-0.00475
662.01	-0.00279	-0.00322	-0.00515	-0.00355	-0.00478	-0.00484	-0.00499
660.992	-0.0026	-0.00315	-0.00538	-0.00312	-0.00455	-0.00536	-0.00492
660.009	-0.00276	-0.00336	-0.00533	-0.0036	-0.0047	-0.00456	-0.00496
658.99	-0.00237	-0.00285	-0.00499	-0.00308	-0.00421	-0.0049	-0.00469
658.006	-0.00211	-0.00282	-0.00506	-0.00256	-0.00399	-0.00427	-0.00414
656.986	-0.00316	-0.00325	-0.00555	-0.00334	-0.00475	-0.00536	-0.00489
656.003	-0.00237	-0.00316	-0.0052	-0.00312	-0.00437	-0.00494	-0.00471
654.982	-0.0026	-0.00304	-0.00518	-0.00322	-0.00476	-0.00495	-0.0051
653.998	-0.00229	-0.0029	-0.0054	-0.00318	-0.00489	-0.00479	-0.00499
653.013	-0.00219	-0.00293	-0.00514	-0.00353	-0.00455	-0.00498	-0.00458
651.991	-0.00222	-0.00276	-0.00529	-0.00319	-0.00431	-0.00461	-0.00455
651.006	-0.00269	-0.003	-0.00549	-0.00337	-0.00459	-0.00483	-0.00462
649.984	-0.00252	-0.00338	-0.00528	-0.00362	-0.00482	-0.00508	-0.00517
648.998	-0.00255	-0.0033	-0.00533	-0.00351	-0.00451	-0.00487	-0.00508
648.012	-0.00265	-0.00317	-0.0054	-0.00352	-0.00461	-0.00512	-0.00519
646.989	-0.00226	-0.00327	-0.00568	-0.00315	-0.00471	-0.00517	-0.00511
646.002	-0.00243	-0.00301	-0.00512	-0.00318	-0.00447	-0.0047	-0.00467
645.015	-0.00304	-0.0031	-0.00568	-0.00335	-0.00482	-0.00494	-0.00466
643.991	-0.00261	-0.0027	-0.00512	-0.00313	-0.00442	-0.00502	-0.00486
643.004	-0.00214	-0.00284	-0.0052	-0.00317	-0.00449	-0.0048	-0.00456
642.016	-0.0026	-0.00293	-0.0057	-0.0034	-0.00431	-0.00481	-0.0051
640.991	-0.00242	-0.00297	-0.00559	-0.00324	-0.00499	-0.00519	-0.0051
640.003	-0.0025	-0.00313	-0.00536	-0.00336	-0.00491	-0.005	-0.00552
639.014	-0.0027	-0.00317	-0.00539	-0.0038	-0.00524	-0.00518	-0.00485
637.988	-0.00229	-0.00289	-0.00524	-0.00344	-0.00453	-0.00468	-0.00478
636.999	-0.00243	-0.00293	-0.00511	-0.00316	-0.00421	-0.00492	-0.00465
636.01	-0.00267	-0.00335	-0.00543	-0.00338	-0.00476	-0.00489	-0.00515
634.983	-0.00292	-0.00354	-0.00558	-0.00336	-0.00494	-0.00516	-0.00501
633.993	-0.00212	-0.00311	-0.00554	-0.00325	-0.00432	-0.00495	-0.00498
633.003	-0.00244	-0.00336	-0.00548	-0.00324	-0.00472	-0.00513	-0.00492
632.012	-0.00266	-0.00349	-0.00548	-0.00358	-0.00498	-0.00512	-0.00503
630.984	-0.0029	-0.00369	-0.00577	-0.00367	-0.00516	-0.00522	-0.00529
629.993	-0.00303	-0.00333	-0.00526	-0.00342	-0.00502	-0.00515	-0.00514
629.001	-0.00288	-0.00342	-0.00578	-0.00345	-0.00495	-0.0052	-0.00532
628.01	-0.00251	-0.00357	-0.00574	-0.00366	-0.00509	-0.00518	-0.00503
627.017	-0.00268	-0.00344	-0.00545	-0.00361	-0.0049	-0.00527	-0.00528
625.988	-0.00205	-0.00277	-0.00545	-0.00297	-0.00448	-0.00481	-0.00434
624.996	-0.00298	-0.00368	-0.00608	-0.00378	-0.0054	-0.00529	-0.0054
624.003	-0.00249	-0.00328	-0.00561	-0.00346	-0.00474	-0.00503	-0.00486
623.009	-0.00273	-0.00323	-0.00576	-0.00371	-0.00511	-0.0054	-0.0053
622.016	-0.00248	-0.00323	-0.0055	-0.00323	-0.00528	-0.00528	-0.00492
620.985	-0.00274	-0.00289	-0.00581	-0.00325	-0.00501	-0.00518	-0.00497
619.991	-0.00282	-0.00379	-0.00598	-0.00391	-0.00565	-0.00544	-0.00556
618.997	-0.00297	-0.00386	-0.00597	-0.00333	-0.00518	-0.0052	-0.00535
618.003	-0.00297	-0.00354	-0.00558	-0.00392	-0.0054	-0.00547	-0.00542
617.008	-0.00254	-0.0032	-0.00584	-0.0031	-0.00525	-0.00527	-0.00516
616.013	-0.00286	-0.00354	-0.00586	-0.00345	-0.00492	-0.00538	-0.00479
615.017	-0.00288	-0.00362	-0.0057	-0.00335	-0.00499	-0.00541	-0.00566
613.985	-0.00303	-0.00365	-0.0062	-0.00354	-0.00529	-0.0059	-0.00523
612.989	-0.0029	-0.00359	-0.00597	-0.00369	-0.00528	-0.00564	-0.00532
611.992	-0.0026	-0.00353	-0.00558	-0.003	-0.00496	-0.00539	-0.00508
610.996	-0.00266	-0.00347	-0.00569	-0.00322	-0.0052	-0.0054	-0.00548
609.999	-0.00273	-0.00355	-0.00588	-0.00357	-0.00507	-0.00543	-0.00544
609.002	-0.00247	-0.00339	-0.00548	-0.00324	-0.00499	-0.00538	-0.00524
608.005	-0.00287	-0.00344	-0.00566	-0.00339	-0.00506	-0.00542	-0.00522
607.007	-0.00245	-0.00324	-0.00559	-0.00294	-0.00505	-0.00512	-0.00527
606.01	-0.00276	-0.00367	-0.00599	-0.00314	-0.00513	-0.00556	-0.00555
605.012	-0.00253	-0.00314	-0.00559	-0.00334	-0.00519	-0.00544	-0.00507
604.013	-0.00295	-0.0037	-0.00612	-0.0035	-0.00549	-0.00575	-0.0057
603.015	-0.00265	-0.00365	-0.00613	-0.0034	-0.00517	-0.00559	-0.00538
602.016	-0.00286	-0.00335	-0.00597	-0.00359	-0.00539	-0.00556	-0.00542
601.017	-0.00271	-0.00372	-0.00594	-0.00346	-0.00511	-0.00582	-0.00541
600.017	-0.00274	-0.00381	-0.00592	-0.00348	-0.0054	-0.00561	-0.00545
599.017	-0.0027	-0.00348	-0.006	-0.0031	-0.00525	-0.00568	-0.0053
598.018	-0.00275	-0.00381	-0.00618	-0.00353	-0.00525	-0.00567	-0.00538
597.017	-0.00308	-0.00364	-0.00621	-0.00357	-0.00524	-0.00578	-0.00579
596.017	-0.00261	-0.00321	-0.00593	-0.0032	-0.00533	-0.00552	-0.00535
595.016	-0.00293	-0.00376	-0.00601	-0.00365	-0.00524	-0.00565	-0.0056
594.015	-0.0026	-0.00352	-0.00624	-0.00371	-0.00549	-0.00569	-0.00565
593.014	-0.00291	-0.00365	-0.00621	-0.00373	-0.00563	-0.00572	-0.00554
592.012	-0.00266	-0.00343	-0.00584	-0.00362	-0.00504	-0.00539	-0.00536
591.011	-0.00295	-0.00377	-0.00613	-0.00374	-0.00567	-0.00577	-0.00564
590.009	-0.00295	-0.00374	-0.00616	-0.00384	-0.00554	-0.00574	-0.00597
589.006	-0.00274	-0.00353	-0.00632	-0.00371	-0.0053	-0.00574	-0.00561
588.004	-0.00272	-0.00343	-0.006	-0.00357	-0.00512	-0.00538	-0.00525
587.001	-0.00325	-0.00397	-0.00641	-0.00398	-0.00567	-0.00574	-0.00554
585.998	-0.0028	-0.00363	-0.00628	-0.00377	-0.00532	-0.00549	-0.00558
584.995	-0.00279	-0.00386	-0.0062	-0.00377	-0.00536	-0.00546	-0.00558
583.991	-0.00239	-0.00361	-0.00605	-0.00371	-0.00509	-0.00548	-0.00514
582.987	-0.00294	-0.00379	-0.00637	-0.00385	-0.00525	-0.00554	-0.00549
581.983	-0.00297	-0.00373	-0.00616	-0.0039	-0.00543	-0.00568	-0.00579
581.016	-0.00264	-0.0035	-0.00619	-0.00391	-0.00531	-0.00562	-0.00541
580.011	-0.00247	-0.00342	-0.00606	-0.00355	-0.00513	-0.00554	-0.00557
579.007	-0.00309	-0.00368	-0.00648	-0.00412	-0.0057	-0.00598	-0.00567
578.001	-0.00269	-0.00339	-0.00589	-0.00371	-0.00519	-0.00578	-0.00565
576.996	-0.00308	-0.00364	-0.00644	-0.00384	-0.00545	-0.00614	-0.00601
575.991	-0.00302	-0.00375	-0.00637	-0.00406	-0.0054	-0.00583	-0.00578
574.985	-0.00298	-0.0039	-0.00667	-0.00409	-0.00575	-0.00592	-0.00577
574.016	-0.00287	-0.00354	-0.00632	-0.00372	-0.00556	-0.00574	-0.00564
573.009	-0.00291	-0.00353	-0.00636	-0.00397	-0.00541	-0.00586	-0.00578
572.003	-0.00278	-0.00379	-0.00625	-0.00393	-0.00536	-0.00576	-0.00552
570.996	-0.00297	-0.00353	-0.00621	-0.00387	-0.00559	-0.006	-0.00566
569.989	-0.00318	-0.00394	-0.00639	-0.00417	-0.00573	-0.00612	-0.00594
568.982	-0.00305	-0.00384	-0.00645	-0.00434	-0.00557	-0.00626	-0.00599
568.011	-0.00279	-0.00361	-0.00639	-0.00385	-0.00543	-0.0062	-0.00584
567.003	-0.00287	-0.00369	-0.00638	-0.00401	-0.00546	-0.00566	-0.00556
565.995	-0.00301	-0.00374	-0.0068	-0.00439	-0.00554	-0.00633	-0.0058
564.987	-0.0029	-0.00361	-0.00647	-0.00413	-0.00538	-0.00593	-0.00556
564.016	-0.00291	-0.00404	-0.00662	-0.00404	-0.00564	-0.00612	-0.00576
563.007	-0.00301	-0.0038	-0.00671	-0.00424	-0.00611	-0.00617	-0.0059
561.998	-0.00301	-0.00404	-0.00659	-0.0042	-0.00603	-0.00629	-0.00601
560.988	-0.00314	-0.00395	-0.00671	-0.00433	-0.006	-0.00624	-0.00612
560.016	-0.00296	-0.00394	-0.00631	-0.00401	-0.00554	-0.006	-0.00575
559.007	-0.00314	-0.00394	-0.007	-0.00435	-0.00583	-0.0063	-0.00597
557.996	-0.00337	-0.00425	-0.00675	-0.00428	-0.00587	-0.00642	-0.00593
556.986	-0.00291	-0.00393	-0.0065	-0.00405	-0.00582	-0.00636	-0.00572
556.013	-0.00304	-0.00404	-0.00659	-0.00421	-0.00596	-0.00614	-0.00615
555.002	-0.003	-0.00338	-0.00653	-0.00379	-0.00569	-0.00587	-0.0059
553.991	-0.00291	-0.00362	-0.00665	-0.00422	-0.00575	-0.00604	-0.0058
553.017	-0.00286	-0.00366	-0.00652	-0.00407	-0.00578	-0.006	-0.00579
552.006	-0.00302	-0.00402	-0.00698	-0.00418	-0.00598	-0.00639	-0.00594
550.994	-0.00293	-0.00381	-0.00696	-0.00442	-0.00582	-0.00613	-0.00605
549.982	-0.00285	-0.00393	-0.00683	-0.00414	-0.00575	-0.00629	-0.00599
549.008	-0.00282	-0.00381	-0.00687	-0.00436	-0.00613	-0.0062	-0.00584
547.995	-0.00303	-0.00415	-0.00676	-0.00435	-0.00599	-0.00637	-0.00616
546.982	-0.00292	-0.00388	-0.00707	-0.00445	-0.00596	-0.0064	-0.00595
546.007	-0.00268	-0.00373	-0.00697	-0.00415	-0.00568	-0.00616	-0.00585
544.994	-0.00288	-0.00405	-0.00701	-0.00439	-0.00609	-0.00622	-0.00615
544.018	-0.00291	-0.00407	-0.00709	-0.00441	-0.00598	-0.00636	-0.00606
543.004	-0.00306	-0.00398	-0.00698	-0.00438	-0.00602	-0.00634	-0.00637
541.99	-0.00292	-0.00406	-0.00676	-0.00396	-0.00577	-0.00608	-0.00582
541.014	-0.00301	-0.00385	-0.00705	-0.00454	-0.00636	-0.00637	-0.00617
539.999	-0.00297	-0.00372	-0.00689	-0.00417	-0.00586	-0.00632	-0.00599
538.985	-0.00304	-0.00409	-0.00696	-0.00419	-0.0062	-0.00628	-0.00634
538.008	-0.00281	-0.00377	-0.00681	-0.00434	-0.00587	-0.00594	-0.00584
536.993	-0.00294	-0.00406	-0.00693	-0.00416	-0.00611	-0.00598	-0.00619
536.015	-0.00316	-0.004	-0.007	-0.00442	-0.00618	-0.00634	-0.00623
534.999	-0.00301	-0.00405	-0.00691	-0.00439	-0.00608	-0.00614	-0.00609
533.984	-0.00303	-0.00418	-0.00698	-0.00448	-0.00617	-0.0062	-0.0063
533.005	-0.00316	-0.00409	-0.00717	-0.00456	-0.0064	-0.0065	-0.00636
531.989	-0.00335	-0.00405	-0.00712	-0.00455	-0.00616	-0.00624	-0.00607
531.01	-0.00276	-0.00388	-0.00691	-0.00428	-0.00583	-0.00616	-0.006
529.994	-0.00304	-0.00443	-0.00695	-0.00461	-0.00629	-0.00624	-0.00607
529.014	-0.00307	-0.00422	-0.00694	-0.00435	-0.00619	-0.00647	-0.0063
527.997	-0.00304	-0.00404	-0.0072	-0.00455	-0.00645	-0.00653	-0.00631
527.018	-0.00293	-0.00378	-0.00686	-0.00443	-0.00638	-0.00624	-0.00606
526	-0.00327	-0.00399	-0.00728	-0.00459	-0.00657	-0.00647	-0.00647
524.982	-0.00319	-0.00388	-0.00718	-0.00472	-0.00647	-0.00637	-0.00644
524.002	-0.00338	-0.00408	-0.00738	-0.00487	-0.00661	-0.00664	-0.00654
522.984	-0.00296	-0.00399	-0.00708	-0.00452	-0.00639	-0.0064	-0.00622
522.003	-0.00323	-0.00405	-0.0073	-0.00459	-0.00634	-0.00665	-0.00633
520.984	-0.00307	-0.00406	-0.00735	-0.00475	-0.00656	-0.00658	-0.00623
520.003	-0.00313	-0.00413	-0.00727	-0.00464	-0.00649	-0.0067	-0.00634
518.984	-0.00312	-0.00407	-0.00736	-0.00474	-0.00654	-0.0065	-0.00619
518.002	-0.00317	-0.00428	-0.00752	-0.00468	-0.00638	-0.00663	-0.00657
516.983	-0.00328	-0.00424	-0.0075	-0.00472	-0.00653	-0.00683	-0.00646
516.001	-0.00308	-0.00401	-0.00713	-0.00469	-0.00628	-0.00636	-0.00616
515.018	-0.0032	-0.00401	-0.00751	-0.00482	-0.00662	-0.00707	-0.00648
513.998	-0.00322	-0.00381	-0.00728	-0.00469	-0.00659	-0.00661	-0.00646
513.015	-0.00297	-0.00387	-0.00758	-0.00456	-0.00655	-0.00665	-0.00644
511.995	-0.00347	-0.00378	-0.00744	-0.00501	-0.00634	-0.00693	-0.00642
511.011	-0.00316	-0.00389	-0.00744	-0.0049	-0.00675	-0.00668	-0.00644
509.99	-0.00306	-0.00388	-0.00747	-0.0049	-0.00654	-0.00677	-0.00635
509.007	-0.00291	-0.00381	-0.00734	-0.00473	-0.00653	-0.00662	-0.00648
507.985	-0.0031	-0.00395	-0.00771	-0.00509	-0.00675	-0.00698	-0.00667
507.001	-0.00327	-0.00387	-0.00783	-0.00484	-0.00664	-0.00705	-0.00674
506.017	-0.00313	-0.00366	-0.0076	-0.0049	-0.00659	-0.00684	-0.00635
504.995	-0.00316	-0.00398	-0.00769	-0.00528	-0.00693	-0.00707	-0.00665
504.01	-0.00343	-0.00385	-0.00771	-0.00483	-0.00679	-0.00697	-0.0067
502.988	-0.0033	-0.00368	-0.00769	-0.00481	-0.00676	-0.00699	-0.00642
502.002	-0.00342	-0.00379	-0.00795	-0.00514	-0.00714	-0.00712	-0.00663
501.017	-0.00308	-0.00371	-0.00777	-0.00504	-0.00693	-0.0069	-0.00646
499.994	-0.00327	-0.00392	-0.00773	-0.00486	-0.00684	-0.00715	-0.00643
499.008	-0.00323	-0.00399	-0.00796	-0.00491	-0.00681	-0.00702	-0.00645
497.985	-0.00333	-0.00395	-0.00777	-0.00501	-0.00706	-0.00715	-0.00641
496.999	-0.0035	-0.00389	-0.00803	-0.00502	-0.00707	-0.00712	-0.00658
496.012	-0.00333	-0.00384	-0.00786	-0.00507	-0.00684	-0.00697	-0.00618
494.988	-0.00323	-0.00397	-0.00803	-0.00512	-0.00693	-0.00725	-0.00611
494.001	-0.00336	-0.00366	-0.00769	-0.00497	-0.0069	-0.00719	-0.00606
493.014	-0.00321	-0.00407	-0.0079	-0.00474	-0.00673	-0.00692	-0.0058
491.989	-0.00326	-0.00392	-0.00819	-0.00496	-0.00692	-0.00693	-0.00586
491.002	-0.00333	-0.00411	-0.00829	-0.0053	-0.00718	-0.00708	-0.00581
490.015	-0.00336	-0.00412	-0.00802	-0.00508	-0.00699	-0.0071	-0.00545
488.989	-0.00333	-0.00402	-0.00795	-0.00503	-0.00684	-0.00699	-0.00515
488.001	-0.00313	-0.00417	-0.00812	-0.00496	-0.00709	-0.00697	-0.0048
487.013	-0.00339	-0.00406	-0.0081	-0.00523	-0.00711	-0.00704	-0.00446
485.987	-0.00334	-0.00415	-0.00814	-0.00531	-0.00701	-0.007	-0.00382
484.998	-0.00318	-0.00469	-0.00805	-0.0053	-0.007	-0.00691	-0.00304
484.01	-0.00339	-0.00436	-0.00829	-0.00544	-0.00717	-0.00705	-0.00274
482.983	-0.00372	-0.00426	-0.00842	-0.00555	-0.00751	-0.00729	-0.0017
481.994	-0.0032	-0.00435	-0.00808	-0.00516	-0.00689	-0.00669	7.27974e-05
481.004	-0.00326	-0.00403	-0.00812	-0.00509	-0.00706	-0.00649	0.00163
480.015	-0.00353	-0.00422	-0.00833	-0.00524	-0.00714	-0.00652	0.00363
478.987	-0.00323	-0.00441	-0.00804	-0.00517	-0.00692	-0.00612	0.00576
477.997	-0.00358	-0.00446	-0.00829	-0.0054	-0.00723	-0.00617	0.00853
477.007	-0.00357	-0.00434	-0.0082	-0.00534	-0.00703	-0.00555	0.01191
476.017	-0.00352	-0.00432	-0.00836	-0.00552	-0.00704	-0.00525	0.01581
474.988	-0.00337	-0.00424	-0.00804	-0.0052	-0.00686	-0.00456	0.02097
473.998	-0.00363	-0.00438	-0.00852	-0.00557	-0.00707	-0.004	0.02594
473.007	-0.00333	-0.00428	-0.0082	-0.00548	-0.0069	-0.00306	0.03248
472.016	-0.00342	-0.0045	-0.00839	-0.00546	-0.00701	-0.0019	0.04024
470.986	-0.00344	-0.00432	-0.00824	-0.00539	-0.00683	-0.000138313	0.05054
469.995	-0.00343	-0.00442	-0.00859	-0.00551	-0.00688	0.00157	0.06236
469.003	-0.00352	-0.00435	-0.00845	-0.00544	-0.0065	0.00362	0.07642
468.012	-0.00338	-0.00438	-0.00848	-0.00534	-0.00626	0.0064	0.09386
466.981	-0.00359	-0.0046	-0.00848	-0.00557	-0.00618	0.00955	0.11688
465.989	-0.00354	-0.00434	-0.00846	-0.00534	-0.00544	0.01372	0.1436
464.997	-0.00348	-0.00442	-0.00857	-0.00547	-0.00504	0.01864	0.17661
464.004	-0.00341	-0.00441	-0.00854	-0.00528	-0.00433	0.02456	0.21319
463.011	-0.00348	-0.00431	-0.0086	-0.00522	-0.00347	0.03202	0.25543
462.019	-0.0033	-0.00473	-0.00856	-0.00507	-0.00231	0.04201	0.30426
460.987	-0.00344	-0.00447	-0.00858	-0.00532	-0.000909663	0.05542	0.36321
459.994	-0.00363	-0.00439	-0.00849	-0.005	0.000799473	0.07117	0.41952
459	-0.00375	-0.00449	-0.00897	-0.00493	0.00251	0.08955	0.47271
458.007	-0.00348	-0.00432	-0.0088	-0.00438	0.00545	0.11487	0.53046
457.013	-0.0036	-0.00446	-0.0087	-0.00386	0.00872	0.14487	0.58251
456.019	-0.00358	-0.00437	-0.00857	-0.00322	0.01318	0.18178	0.63008
454.986	-0.00391	-0.00457	-0.00869	-0.00252	0.01895	0.22482	0.66928
453.992	-0.0035	-0.00466	-0.00875	-0.00155	0.02598	0.27073	0.6987
452.997	-0.00339	-0.00432	-0.00853	-0.000269752	0.03538	0.32117	0.72047
452.002	-0.00362	-0.0043	-0.00855	0.00102	0.04663	0.37229	0.73509
451.007	-0.00358	-0.00445	-0.00856	0.00295	0.06198	0.42724	0.74393
450.012	-0.00341	-0.00436	-0.00835	0.00544	0.08117	0.47886	0.74824
449.017	-0.00365	-0.0042	-0.00819	0.00859	0.10371	0.52826	0.74878
447.983	-0.00361	-0.00437	-0.00787	0.01285	0.13334	0.57602	0.74482
446.987	-0.00368	-0.00412	-0.00744	0.01834	0.16721	0.6166	0.73768
445.991	-0.00363	-0.00419	-0.00724	0.02462	0.20413	0.64724	0.72762
444.995	-0.00383	-0.00411	-0.00656	0.03364	0.24856	0.67421	0.71322
443.998	-0.00374	-0.00414	-0.00608	0.04461	0.29487	0.69512	0.69588
443.002	-0.00337	-0.0041	-0.00492	0.05946	0.34699	0.71007	0.67632
442.005	-0.00347	-0.00418	-0.00348	0.07841	0.40191	0.71945	0.65452
441.008	-0.00355	-0.00406	-0.00209	0.09872	0.45158	0.72284	0.63553
440.011	-0.00357	-0.00391	8.73998e-05	0.12482	0.50135	0.72211	0.61795
439.014	-0.00368	-0.00397	0.00266	0.15463	0.54834	0.71656	0.6031
438.017	-0.00383	-0.0038	0.00644	0.18908	0.59099	0.70618	0.59152
436.981	-0.00355	-0.00351	0.01175	0.2314	0.63182	0.68993	0.58496
435.983	-0.00342	-0.00351	0.01827	0.27417	0.6638	0.67085	0.58348
434.985	-0.00337	-0.00306	0.02636	0.31911	0.68918	0.64765	0.58603
433.987	-0.00337	-0.00294	0.03708	0.36708	0.70989	0.6221	0.59265
432.989	-0.00349	-0.00254	0.05014	0.41304	0.72508	0.59612	0.60305
431.99	-0.00343	-0.00201	0.06829	0.46341	0.7359	0.56936	0.61839
430.992	-0.00327	-0.00111	0.08933	0.50877	0.74084	0.54681	0.6351
429.993	-0.00309	-0.000247141	0.11273	0.54904	0.74058	0.52918	0.65292
428.994	-0.00277	0.00175	0.14318	0.589	0.73293	0.51423	0.67275
427.995	-0.00285	0.00331	0.17581	0.62149	0.71922	0.50371	0.69168
426.995	-0.00265	0.00594	0.21495	0.6522	0.69832	0.49818	0.7103
425.996	-0.00225	0.00932	0.25689	0.67699	0.67297	0.49742	0.72721
424.996	-0.00195	0.01374	0.29854	0.69578	0.64712	0.50097	0.7398
423.996	-0.00156	0.01953	0.34303	0.71014	0.61947	0.50885	0.75062
422.996	-0.000646823	0.02725	0.38907	0.71956	0.59044	0.52057	0.75864
421.996	0.000339342	0.03752	0.439	0.72421	0.56134	0.53671	0.76455
420.996	0.00181	0.05027	0.4848	0.72148	0.53527	0.55422	0.76765
419.995	0.00343	0.06445	0.52586	0.71332	0.51344	0.57106	0.76827
418.995	0.00584	0.08269	0.56568	0.6984	0.49338	0.59025	0.76769
417.994	0.00963	0.10496	0.60243	0.67661	0.47785	0.60929	0.76687
416.993	0.01419	0.13177	0.63621	0.65157	0.46655	0.62758	0.76554
415.991	0.02055	0.16284	0.66613	0.62174	0.46041	0.64392	0.76588
414.99	0.0283	0.1963	0.68881	0.59323	0.45943	0.65709	0.76756
413.988	0.03805	0.2317	0.70744	0.56496	0.46326	0.66683	0.77028
412.987	0.05083	0.27192	0.72228	0.53621	0.4721	0.67449	0.77585
411.985	0.06688	0.31359	0.73051	0.51118	0.48484	0.67764	0.78363
410.983	0.08664	0.35847	0.73278	0.48833	0.50124	0.67916	0.79375
410.019	0.1071	0.39709	0.72858	0.47101	0.51784	0.67723	0.80375
409.017	0.1321	0.43837	0.7178	0.4558	0.53608	0.6743	0.81687
408.014	0.16253	0.48171	0.70033	0.44337	0.55714	0.66948	0.8326
407.011	0.19573	0.52133	0.67713	0.43544	0.57707	0.666	0.84871
406.009	0.23488	0.5612	0.6492	0.43141	0.59594	0.66232	0.86724
405.005	0.27435	0.59588	0.61949	0.43162	0.61177	0.65925	0.88444
404.002	0.31473	0.62543	0.58907	0.43581	0.62435	0.65834	0.90193
402.999	0.3588	0.65486	0.55873	0.44383	0.63455	0.6592	0.92082
401.995	0.40593	0.67914	0.52825	0.45496	0.6406	0.66211	0.93748
400.992	0.45293	0.69851	0.50112	0.46975	0.64425	0.66823	0.95513
399.988	0.49787	0.71097	0.47649	0.48584	0.64553	0.67627	0.96951
398.984	0.54034	0.71831	0.45585	0.50214	0.64305	0.68638	0.98331
398.018	0.58038	0.7179	0.4377	0.5188	0.63995	0.69786	0.99443
397.014	0.61823	0.71209	0.42312	0.5355	0.6359	0.71235	1.0056
396.009	0.65487	0.69994	0.41153	0.55143	0.63077	0.72878	1.01477
395.004	0.68556	0.68166	0.40437	0.56505	0.62617	0.7464	1.02196
394	0.70977	0.66174	0.4011	0.57522	0.62148	0.76313	1.02744
392.995	0.73009	0.63804	0.40227	0.58352	0.61852	0.78089	1.03178
391.989	0.7471	0.60983	0.4075	0.58943	0.61669	0.80092	1.03553
390.984	0.75566	0.58606	0.41507	0.59142	0.61623	0.81711	1.03742
390.017	0.75975	0.55987	0.4269	0.59163	0.61875	0.83411	1.04045
389.012	0.75895	0.53419	0.4414	0.5905	0.62346	0.8507	1.04229
388.006	0.75179	0.50867	0.4577	0.58842	0.63062	0.86588	1.04341
387	0.73838	0.48573	0.47413	0.585	0.64019	0.87857	1.04557
385.994	0.71991	0.46572	0.49152	0.58215	0.65286	0.88966	1.04902
384.988	0.69775	0.44638	0.50766	0.579	0.66737	0.89877	1.0503
383.981	0.67102	0.42928	0.5225	0.57651	0.68317	0.90767	1.05403
383.013	0.64521	0.41731	0.53463	0.57465	0.69947	0.91324	1.05896
382.007	0.6156	0.40691	0.54396	0.57369	0.71869	0.91831	1.06453
381	0.58611	0.39998	0.55081	0.57377	0.73763	0.92224	1.07051
379.993	0.55842	0.39711	0.55505	0.57542	0.75665	0.92539	1.07901
378.985	0.53052	0.39763	0.55682	0.57848	0.77627	0.92662	1.08896
378.017	0.50759	0.40185	0.55607	0.58469	0.79474	0.92836	1.09877
377.009	0.48897	0.40831	0.55418	0.59114	0.81016	0.92848	1.10803
376.002	0.47234	0.41828	0.55155	0.60114	0.8259	0.93026	1.11969
374.994	0.45903	0.42942	0.54852	0.61381	0.83968	0.93132	1.13247
373.986	0.44963	0.44263	0.54604	0.6279	0.85283	0.9335	1.14401
373.017	0.44241	0.455	0.54355	0.64341	0.86341	0.9337	1.15964
372.008	0.43923	0.46702	0.54212	0.65917	0.87249	0.93799	1.17114
371	0.4373	0.47862	0.53983	0.67398	0.87973	0.93929	1.18288
369.991	0.43825	0.4886	0.53923	0.6928	0.88414	0.94043	1.19937
368.983	0.44278	0.49854	0.53887	0.71058	0.89154	0.94577	1.21223
368.013	0.4495	0.50522	0.54165	0.72748	0.89447	0.95168	1.22454
367.003	0.45642	0.50996	0.54533	0.74489	0.8989	0.9619	1.24345
365.994	0.46627	0.51425	0.54969	0.75923	0.89915	0.96484	1.25573
364.985	0.47815	0.51633	0.55794	0.77471	0.90107	0.97329	1.2683
364.014	0.49053	0.51702	0.56751	0.78753	0.90037	0.98507	1.27779
363.005	0.50429	0.51878	0.58001	0.80102	0.9015	0.99349	1.29861
361.995	0.51704	0.51891	0.59446	0.81198	0.9035	1.00493	1.3113
360.985	0.52842	0.51948	0.6085	0.82065	0.9026	1.01501	1.32315
360.014	0.54008	0.51956	0.62537	0.82999	0.90291	1.0261	1.33738
359.004	0.55113	0.51968	0.64317	0.83785	0.90407	1.03912	1.34937
357.993	0.56069	0.52064	0.6645	0.84376	0.90413	1.05318	1.3634
356.983	0.56679	0.52129	0.67984	0.84784	0.90781	1.06588	1.375
356.011	0.57223	0.52309	0.69572	0.85155	0.91154	1.07691	1.39027
355	0.57506	0.52507	0.71132	0.85188	0.91544	1.09443	1.39727
353.99	0.57725	0.52993	0.72862	0.85564	0.92063	1.10516	1.40678
353.017	0.57717	0.53395	0.74091	0.85504	0.92586	1.11805	1.41935
352.006	0.57626	0.54027	0.7565	0.85271	0.93493	1.13271	1.42715
350.995	0.57538	0.5494	0.7682	0.85333	0.9439	1.14582	1.43506
349.983	0.57593	0.55847	0.77792	0.85296	0.9522	1.16239	1.4436
349.011	0.57559	0.56947	0.78936	0.85217	0.96043	1.17674	1.45587
347.999	0.57657	0.58519	0.80121	0.85625	0.9724	1.18889	1.46366
346.987	0.57894	0.60059	0.80792	0.85569	0.98308	1.20326	1.46058
346.014	0.58231	0.61583	0.81489	0.85788	0.99396	1.21315	1.47491
345.002	0.58684	0.63224	0.82177	0.86173	1.00765	1.22772	1.49006
343.989	0.59269	0.64961	0.82668	0.86473	1.01906	1.23974	1.49167
343.016	0.60067	0.66742	0.83079	0.87111	1.0325	1.25067	1.50555
342.003	0.61106	0.68327	0.83403	0.87771	1.0469	1.26242	1.51057
340.991	0.62171	0.69915	0.83527	0.88188	1.05791	1.27404	1.52267
340.017	0.63344	0.71439	0.83636	0.89269	1.07323	1.28301	1.53879
339.004	0.64779	0.7292	0.83538	0.9002	1.08645	1.293	1.55259
337.991	0.66344	0.74283	0.83512	0.90709	1.10076	1.2964	1.56698
337.016	0.67776	0.75442	0.83232	0.91618	1.11736	1.30623	1.57317
336.003	0.69571	0.76604	0.834	0.92644	1.13317	1.31678	1.58909
334.989	0.71233	0.77638	0.83163	0.93412	1.14386	1.31922	1.6108
334.015	0.73017	0.78646	0.83321	0.94778	1.16069	1.32552	1.62833
333.001	0.74849	0.79716	0.83586	0.95983	1.17633	1.33597	1.64317
331.987	0.76763	0.80562	0.83933	0.97045	1.19101	1.34026	1.65585
331.012	0.78316	0.81215	0.84393	0.98374	1.20271	1.35216	1.67037
329.998	0.80045	0.82201	0.84893	0.99764	1.2191	1.36187	1.68658
328.983	0.81562	0.82942	0.85753	1.01191	1.23421	1.36774	1.69899
328.008	0.8313	0.83504	0.86417	1.02569	1.244	1.38144	1.7179
326.993	0.8456	0.84035	0.87249	1.04468	1.25396	1.3959	1.73793
326.018	0.85728	0.84304	0.88104	1.05741	1.26304	1.39911	1.75127
325.003	0.8713	0.84911	0.89156	1.07459	1.27462	1.413	1.76167
323.988	0.88324	0.85271	0.8999	1.08867	1.28081	1.43024	1.77526
323.012	0.89485	0.85807	0.91079	1.10359	1.28724	1.43967	1.79676
321.996	0.9117	0.86334	0.92302	1.12182	1.29732	1.45746	1.79796
320.981	0.92846	0.87336	0.93705	1.1359	1.30088	1.47046	1.8315
320.004	0.95269	0.89078	0.95377	1.15353	1.31226	1.48424	1.82582
318.989	0.97889	0.91362	0.97119	1.16753	1.32458	1.50365	1.84306
318.012	1.02139	0.94865	0.99373	1.18842	1.32893	1.51567	1.86275
316.996	1.07787	0.99569	1.02332	1.20393	1.34043	1.5298	1.89175
316.019	1.14065	1.0524	1.05347	1.22379	1.35147	1.55354	1.90276
315.003	1.20805	1.11443	1.0868	1.2386	1.36073	1.56437	1.92342
313.987	1.27037	1.16649	1.11543	1.25285	1.37012	1.57716	1.93197
313.009	1.31816	1.20729	1.14544	1.26902	1.38472	1.59149	1.94693
311.993	1.33057	1.22124	1.16365	1.27789	1.39297	1.61324	1.97658
311.015	1.31836	1.21044	1.17229	1.28424	1.40412	1.62463	1.9995
309.999	1.28533	1.18536	1.17991	1.28879	1.41641	1.63677	2.02294
308.982	1.23985	1.15349	1.18626	1.29501	1.43266	1.65516	2.05009
308.004	1.19535	1.12256	1.18931	1.29795	1.44661	1.66948	2.05818
306.987	1.15095	1.09449	1.19638	1.30159	1.46649	1.68857	2.09037
306.008	1.11873	1.07472	1.1992	1.30932	1.48079	1.70332	2.1042
304.991	1.08958	1.06002	1.20677	1.31715	1.49511	1.71651	2.12109
304.013	1.06886	1.04999	1.21225	1.32288	1.5063	1.73143	2.15577
302.995	1.05311	1.04488	1.22129	1.33061	1.53126	1.75799	2.17194
302.016	1.04385	1.04464	1.2266	1.33915	1.54618	1.76499	2.19263
300.998	1.03831	1.04717	1.23362	1.34776	1.55668	1.79043	2.22348
299.98	1.03612	1.05463	1.24019	1.35788	1.5736	1.80187	2.24645
299.002	1.03796	1.06361	1.24742	1.36788	1.58959	1.81813	2.26922
297.983	1.04245	1.07534	1.25636	1.38188	1.61039	1.84681	2.29577
297.004	1.04771	1.08842	1.26516	1.39318	1.62251	1.86563	2.3083
295.986	1.05605	1.10339	1.27245	1.40776	1.63831	1.88225	2.34102
295.006	1.06743	1.12129	1.2839	1.42277	1.65715	1.90988	2.35686
293.987	1.07971	1.13903	1.29072	1.43995	1.67254	1.92655	2.37739
293.008	1.09386	1.15835	1.30234	1.45651	1.69018	1.95428	2.42312
291.989	1.11159	1.17569	1.31116	1.47458	1.7129	1.96212	2.44659
291.009	1.12729	1.19305	1.32074	1.48924	1.72692	1.99671	2.45934
289.99	1.14277	1.20534	1.32822	1.50336	1.74625	2.01128	2.49565
289.01	1.1616	1.21915	1.33694	1.51994	1.76048	2.05648	2.48957
287.99	1.18277	1.23243	1.34624	1.53871	1.78543	2.072	2.53272
287.01	1.19949	1.23962	1.35717	1.55087	1.80602	2.08067	2.55004
285.99	1.21426	1.24962	1.36778	1.56138	1.81606	2.10975	2.57906
285.01	1.22904	1.25406	1.37306	1.57353	1.82722	2.12331	2.59492
283.99	1.23446	1.25141	1.37044	1.57528	1.83567	2.12362	2.59565
283.009	1.23181	1.23832	1.36547	1.56783	1.82642	2.12485	2.6507
281.989	1.20753	1.20841	1.33485	1.5388	1.80771	2.10557	2.64046
281.008	1.1563	1.14323	1.27721	1.48209	1.75485	2.05476	2.54237
279.988	1.03431	1.0168	1.15377	1.36072	1.63016	1.93244	2.44977
279.006	0.79428	0.7644	0.90306	1.11639	1.40323	1.72119	2.21185
277.986	0.29717	0.26017	0.40908	0.61807	0.90852	1.21681	1.7679
277.004	-0.40513	-0.44599	-0.29859	-0.08147	0.21711	0.52427	1.03966
275.984	-1.20202	-1.24703	-1.08682	-0.87343	-0.57609	-0.27029	0.30208
275.002	-1.49995	-1.542	-1.38353	-1.16598	-0.85127	-0.56138	0.04699
273.981	-1.59182	-1.63729	-1.47028	-1.25552	-0.94651	-0.63337	-0.03879
272.999	-1.78416	-1.83135	-1.65658	-1.43032	-1.12544	-0.8138	-0.23569
272.017	-1.67744	-1.72165	-1.54643	-1.32399	-0.9917	-0.69907	-0.0984
270.996	-1.63897	-1.67447	-1.49955	-1.26957	-0.96007	-0.6255	0.02815
270.014	-1.57119	-1.59972	-1.42586	-1.18813	-0.87079	-0.54705	-0.03515
268.992	-1.64775	-1.67581	-1.50023	-1.25971	-0.93539	-0.62787	0.08312
268.01	-1.83964	-1.86391	-1.68696	-1.45533	-1.10878	-0.78866	-0.20563
266.988	-1.80264	-1.82451	-1.64372	-1.39959	-1.05846	-0.72498	-0.14027
266.006	-1.61129	-1.64363	-1.45334	-1.20739	-0.88824	-0.52529	0.2074
264.984	-1.7468	-1.76897	-1.58967	-1.33609	-1.00716	-0.52859	0.06381
264.001	-1.70306	-1.71935	-1.54682	-1.28126	-0.92983	-0.57554	0.27991
263.018	-1.66165	-1.67562	-1.49251	-1.22353	-0.89899	-0.52951	0.05092
261.996	-1.54884	-1.56519	-1.37981	-1.12236	-0.72825	-0.37189	0.24989
261.013	-2.00339	-2.02111	-1.83708	-1.56292	-1.1841	-0.77993	-0.20605
259.99	-1.88132	-1.89762	-1.71638	-1.43923	-1.07011	-0.69777	0.46416
259.007	-1.5684	-1.57919	-1.39179	-1.10433	-0.76922	-0.26424	0.09043
257.984	-1.57875	-1.58622	-1.39737	-1.10246	-0.72001	-0.31303	0.21491
257.001	-1.68261	-1.69105	-1.49013	-1.18419	-0.7484	-0.17627	0.19706
256.017	-1.4458	-1.45508	-1.27203	-0.95235	-0.60092	-0.18431	0.15387
254.994	-1.59948	-1.6055	-1.39072	-1.02398	-0.69156	-0.37993	-0.01769
254.01	-1.85873	-1.85878	-1.61459	-1.28524	-1.05601	-0.46573	-0.4788
252.987	-1.72596	-1.73482	-1.48907	-1.16881	-0.69854	-0.33093	0.10114
252.003	-1.62676	-1.62216	-1.36918	-1.03361	-0.60691	-0.09692	10
251.019	-1.54773	-1.54926	-1.28951	-0.92888	-0.53761	-0.13245	0.41644
249.996	-1.68278	-1.67002	-1.37556	-1.02228	-0.68208	-0.41104	10
249.011	-1.06679	-1.05275	-0.76478	-0.39318	-0.0076	0.46765	1.00208
247.988	-1.35806	-1.35042	-1.03853	-0.64302	-0.16117	0.22456	10
247.003	-1.22869	-1.20568	-0.89495	-0.52567	-0.15805	0.31703	1.36574
246.019	-0.96759	-0.94599	-0.66104	-0.23988	0.09369	0.31211	0.63774
244.995	-0.81982	-0.8193	-0.49287	-0.16529	0.10965	0.48004	0.4284
244.01	-0.79158	-0.76994	-0.48983	-0.07597	0.34049	0.33407	0.36905
242.986	-0.92136	-0.89733	-0.57827	-0.15005	0.19865	0.3385	1.37357
242.001	-0.79647	-0.79965	-0.46781	-0.13812	0.2037	0.36987	10
241.016	-0.67941	-0.58283	-0.28157	-0.03364	0.50629	1.11761	0.52007
239.992	-0.58393	-0.59389	-0.1613	0.20744	-0.25396	0.54928	0.79266
239.006	-0.35831	-0.31812	0.05901	0.13807	0.24151	0.54902	0.86553
237.982	-0.21946	-0.12279	0.15935	1.37882	0.56622	0.45943	0.74426
236.996	-0.15658	-0.19924	0.22614	0.09324	0.56349	0.41651	10
236.011	-0.13167	0.05771	-0.02113	0.42882	0.45764	10	1.11703
234.986	-0.53862	-0.31769	-0.25163	-0.17266	-0.03659	10	0.28433
234	-0.10696	-0.20056	0.16219	0.40131	0.11636	0.13981	0.9115
233.015	-0.58177	-0.2855	-0.12107	-0.31686	-0.04839	0.17184	0.35824
231.989	-0.00662	-0.05529	0.59975	0.50415	10	10	1.03982
231.003	-0.2104	-0.38232	-0.01272	-0.00953	0.37451	-0.18784	-0.0701
230.017	-0.28559	0.14669	-0.11345	0.13379	0.31636	10	0.86124
228.992	-0.54618	-0.3957	-0.25846	-0.06002	0.15188	0.81006	0.62453
228.006	-0.39098	-0.37902	-0.17099	-0.03082	0.14836	0.03193	0.52812
227.02	-0.30984	-0.26821	-0.07084	0.06712	0.19631	0.22914	0.36994
225.994	-0.30489	-0.23113	-0.08153	0.0847	0.32754	0.48817	0.24277
225.007	-0.30748	-0.27786	-0.12522	0.10962	-0.03981	0.5197	0.17693
223.981	-0.27199	-0.18228	-0.03257	0.31227	0.24729	0.51491	0.41101
222.995	-0.14955	-0.12343	0.00189	0.13774	0.48248	0.3032	0.48636
222.008	-0.22037	-0.18717	0.05803	0.12658	0.62913	0.38043	0.29655
220.982	-0.26066	-0.01559	-0.08441	0.21978	0.55096	-0.0507	1.2378
219.995	-0.25066	-0.0886	0.10851	0.25584	0.24348	0.41925	0.81361
219.008	-0.000877011	0.02531	0.16117	0.14251	0.18952	0.21676	0.33882
217.982	-0.07358	-0.07483	0.12821	0.06973	0.10547	0.21229	0.3
216.995	-0.14995	0.03839	0.00319	0.13759	0.01978	0.49059	0.58465
216.007	0.14897	0.09032	0.11496	0.12755	0.34965	0.43534	0.714
214.981	0.07858	-0.02625	0.12015	0.11489	0.21895	0.04749	0.42727
213.993	0.02633	0.09248	0.24035	0.28661	0.27711	0.42038	0.3171
213.006	-0.29222	-0.30082	-0.14314	-0.07198	-0.14918	0.1687	-0.02534
212.018	-0.1168	-0.03179	-0.06593	0.15911	0.1301	0.12638	0.21679
210.991	0.05572	0.02818	-0.01397	0.30879	0.219	0.39562	0.51139
210.004	-0.0765	-0.10516	0.27909	0.07074	0.20216	0.41221	0.22582
209.016	-0.20222	-0.05131	-0.03498	0.03515	0.66251	0.34165	-0.02575
207.988	-0.17425	-0.03034	-0.03769	0.04323	0.52956	-0.05459	0.08529
207.001	-0.07807	0.03519	-0.05	0.03465	0.15273	0.28899	0.17323
206.013	0.0938	0.04869	-0.00426	0.16694	0.16206	0.28586	1.09985
204.985	0.14543	0.07395	0.0591	0.24798	0.18469	0.20269	0.15385
203.997	0.07206	0.10859	0.45853	0.1007	0.45976	0.45588	0.3452
203.009	0.13729	-0.06321	0.01571	0.07414	0.23305	0.22098	0.03629
201.981	0.01762	0.0247	0.00984	0.20294	0.22438	0.13377	0.13848
200.992	0.03654	0.18647	0.40113	0.05797	0.27412	0.32713	0.23441
200.004	0.02768	0.10525	0.10705	0.12206	0.26839	0.13053	0.46177
	--

## Sheet: Figure S3
AZ and QD-AZ: absorption spectra
Wavelength (nm)	AZ-abs	Wavelength (nm)	QD-AZ-abs
800.005	0.002	799.985	0.00295
799	0.000732488	799.013	0.001
797.994	0.000566488	798.007	0.00301
796.988	0.00276	797	0
796.017	0.00121	795.992	0.00328
795.01	0.00201	794.985	0.00127
794.003	0.00398	794.011	0.00197
792.995	0	793.003	0.00178
791.987	0.00151	791.994	0.000488906
791.013	0.00164	790.984	0.00216
790.004	0.000347819	790.009	0.0032
788.995	0.00152	788.999	0.00279
787.985	0.00323	787.989	0.00357
787.01	0.00338	787.013	0.00317
786	0.00264	786.001	0.00297
784.989	0.00236	784.99	0.002
784.012	0.00371	784.012	0.00273
783.001	0.0018	783	0.00263
781.989	0.00169	781.987	0.00262
781.011	0.00237	781.009	0.0022
779.999	0.00277	779.995	0.00577
778.985	0.00326	779.016	0.00206
778.007	0.00237	778.001	0.00161
776.993	0.00287	776.987	0.00453
776.013	0.00199	776.006	0.0048
774.999	0.00188	774.991	0.00168
773.984	0.00288	774.01	0.0017
773.003	0.0032	772.993	0.00394
771.987	0.00293	772.012	0.00301
771.006	0.00268	770.995	0.00246
769.989	0.00381	770.012	0.00409
769.007	0.00207	768.994	0.00335
767.99	0.00298	768.011	0.00187
767.007	0.00255	766.992	0.00401
765.989	0.00298	766.008	0.00391
765.005	0.00259	764.989	0.00347
763.987	0.0024	764.004	0.00487
763.002	0.00366	762.984	0.00513
761.983	0.0031	761.999	0.00305
760.998	0.00274	761.013	0.00516
760.012	0.00358	759.991	0.00191
758.992	0.00302	759.005	0.00655
758.005	0.00296	757.983	0.00457
756.984	0.00312	756.995	0.00417
755.997	0.00406	756.008	0.0036
755.01	0.00482	754.985	0.0037
753.987	0.00317	753.996	0.00563
753	0.00315	753.008	0.00381
752.011	0.00364	751.983	0.00604
750.988	0.00407	750.994	0.00524
749.999	0.00356	750.004	0.00642
749.009	0.00311	749.014	0.00529
747.984	0.00355	747.988	0.00539
746.994	0.00389	746.997	0.00771
746.004	0.00345	746.006	0.00364
745.013	0.00287	745.015	0.00512
743.987	0.00395	743.988	0.00587
742.996	0.00433	742.995	0.00518
742.004	0.00307	742.003	0.00658
741.012	0.00355	741.01	0.00591
739.984	0.00365	740.016	0.0055
738.991	0.00403	738.987	0.00503
737.998	0.00462	737.993	0.00671
737.004	0.00362	736.999	0.0053
736.01	0.00445	736.004	0.00711
735.016	0.00435	735.009	0.00599
733.986	0.00499	734.014	0.00692
732.991	0.00408	732.983	0.006
731.996	0.00501	731.986	0.00679
731	0.0043	730.99	0.00669
730.004	0.00507	729.993	0.00772
729.008	0.00436	728.996	0.00798
728.012	0.00527	727.999	0.0077
727.015	0.0044	727.001	0.00747
726.017	0.00428	726.003	0.00794
724.984	0.00386	725.004	0.00726
723.986	0.00416	724.005	0.00849
722.988	0.0048	723.006	0.00807
721.989	0.0047	722.007	0.00826
720.99	0.00518	721.007	0.00805
719.99	0.00528	720.006	0.00879
718.991	0.00446	719.006	0.0098
717.991	0.00433	718.005	0.00878
716.99	0.00519	717.004	0.00975
715.989	0.00504	716.002	0.00921
714.988	0.00457	715	0.00946
713.987	0.00485	713.998	0.00916
712.985	0.00522	712.996	0.00996
711.983	0.0057	711.993	0.00975
711.016	0.00555	710.989	0.00985
710.014	0.00536	709.986	0.01127
709.011	0.00576	709.018	0.01093
708.007	0.00578	708.013	0.01062
707.003	0.00679	707.009	0.01071
705.999	0.00592	706.004	0.01224
704.995	0.00667	704.999	0.01178
703.99	0.00651	703.993	0.01213
702.985	0.00625	702.987	0.01124
702.016	0.00656	702.017	0.01188
701.01	0.00649	701.01	0.01306
700.004	0.00671	700.003	0.01396
698.997	0.0065	698.996	0.01403
697.991	0.00637	697.989	0.01388
696.984	0.00626	697.017	0.01548
696.012	0.00632	696.009	0.01528
695.004	0.00682	695	0.01475
693.996	0.00721	693.991	0.01572
692.988	0.00678	692.982	0.01622
692.015	0.00661	692.009	0.01832
691.006	0.00641	690.999	0.01851
689.997	0.00721	689.989	0.02083
688.987	0.00709	689.014	0.01922
688.013	0.00788	688.003	0.01993
687.003	0.00733	686.992	0.0212
685.992	0.00724	686.017	0.02149
685.018	0.00724	685.005	0.02274
684.006	0.0073	683.993	0.02346
682.995	0.00719	683.017	0.02404
681.983	0.0074	682.004	0.02558
681.007	0.00764	680.991	0.02597
679.994	0.00782	680.014	0.02802
679.018	0.00742	679	0.0279
678.004	0.00812	677.986	0.02958
676.991	0.00774	677.008	0.03071
676.013	0.00842	675.994	0.03227
674.999	0.00842	675.015	0.03345
673.985	0.00858	674	0.0351
673.006	0.00896	672.984	0.03641
671.991	0.00902	672.004	0.03864
671.012	0.00817	670.988	0.03954
669.996	0.00877	670.008	0.04197
669.017	0.00832	668.991	0.04461
668	0.00926	668.01	0.04639
666.984	0.0087	666.993	0.04867
666.003	0.00888	666.012	0.05111
664.986	0.00999	664.994	0.05393
664.005	0.0093	664.012	0.05485
662.987	0.0094	662.993	0.05745
662.005	0.00898	662.01	0.06036
660.986	0.01004	660.991	0.06456
660.004	0.00958	660.008	0.06682
658.985	0.00953	658.988	0.07151
658.002	0.00947	658.004	0.07404
656.982	0.00999	656.984	0.07915
655.999	0.01064	655.999	0.08189
655.015	0.00947	655.015	0.0857
653.994	0.00955	653.993	0.08992
653.01	0.00977	653.008	0.09499
651.989	0.01031	651.986	0.09939
651.004	0.01083	651	0.10494
650.018	0.01035	650.014	0.10957
648.996	0.01114	648.991	0.11528
648.01	0.00986	648.005	0.12006
646.987	0.01138	647.018	0.12605
646.001	0.01169	645.994	0.13343
645.014	0.0108	645.006	0.13938
643.991	0.01116	643.982	0.14727
643.003	0.01118	642.994	0.15485
642.016	0.01119	642.005	0.1597
640.991	0.01114	641.017	0.16726
640.003	0.01191	639.991	0.17638
639.014	0.01186	639.002	0.1836
637.989	0.01163	638.012	0.19217
637	0.01136	636.986	0.19937
636.011	0.01124	635.996	0.2066
634.985	0.01137	635.005	0.21594
633.995	0.01201	634.015	0.22449
633.004	0.01174	632.987	0.23395
632.014	0.012	631.996	0.24273
630.987	0.0118	631.004	0.25231
629.995	0.01208	630.013	0.26114
629.004	0.01215	628.984	0.27275
628.013	0.01265	627.992	0.28119
626.984	0.01212	626.999	0.2917
625.992	0.01173	626.006	0.30133
624.999	0.01295	625.013	0.31286
624.007	0.01267	623.983	0.32193
623.014	0.01299	622.989	0.33191
621.984	0.01281	621.995	0.34274
620.99	0.01311	621.001	0.35235
619.997	0.0132	620.006	0.3632
619.002	0.01366	619.011	0.37385
618.008	0.01335	618.016	0.38328
617.014	0.01395	616.984	0.39404
615.982	0.01301	615.988	0.4034
614.987	0.01316	614.992	0.41445
613.991	0.01335	613.996	0.4239
612.995	0.0135	613	0.43363
612	0.01378	612.003	0.44524
611.003	0.01404	611.006	0.45499
610.007	0.0141	610.009	0.46414
609.01	0.01363	609.011	0.47448
608.013	0.01351	608.013	0.48308
607.016	0.01357	607.015	0.49413
606.018	0.01399	606.017	0.50485
604.983	0.01362	605.018	0.51448
603.985	0.014	603.983	0.52299
602.987	0.01448	602.984	0.53327
601.988	0.01412	601.984	0.54221
600.989	0.01437	600.985	0.55302
599.99	0.01363	599.985	0.56352
598.991	0.01418	598.984	0.57323
597.991	0.01433	597.984	0.58236
596.991	0.01423	596.983	0.59158
595.991	0.01469	595.982	0.60129
594.99	0.01478	595.018	0.61014
593.99	0.01477	594.017	0.62049
592.989	0.01497	593.015	0.63093
591.987	0.01479	592.013	0.64085
590.986	0.0148	591.011	0.65052
589.984	0.01489	590.008	0.66077
588.982	0.0151	589.005	0.6708
588.017	0.01517	588.002	0.68002
587.014	0.01539	586.999	0.69022
586.011	0.01525	585.995	0.70087
585.008	0.01593	584.991	0.70977
584.005	0.01612	583.987	0.72037
583.001	0.01575	582.983	0.72946
581.998	0.01562	582.016	0.74103
580.994	0.01576	581.011	0.75033
579.989	0.01605	580.006	0.76177
578.985	0.01603	579	0.77075
578.017	0.01615	577.995	0.78212
577.012	0.01637	576.989	0.79231
576.006	0.01645	575.983	0.80219
575.001	0.01691	575.014	0.81208
573.995	0.01716	574.007	0.82121
572.989	0.01718	573	0.83085
571.983	0.01752	571.993	0.84049
571.013	0.01761	570.986	0.84916
570.006	0.01741	570.016	0.86011
568.999	0.01794	569.008	0.86918
567.992	0.01814	568	0.87803
566.984	0.01787	566.991	0.88571
566.014	0.01855	565.983	0.89296
565.006	0.01828	565.011	0.90045
563.997	0.01886	564.002	0.90911
562.989	0.01915	562.993	0.91745
562.017	0.01926	561.983	0.92535
561.008	0.01923	561.011	0.93098
559.999	0.01973	560.001	0.9373
558.989	0.01977	558.99	0.94264
558.017	0.02021	558.017	0.94825
557.007	0.02018	557.007	0.95379
555.997	0.02042	555.996	0.96024
554.986	0.02073	554.984	0.96556
554.013	0.02106	554.01	0.96973
553.002	0.02065	552.998	0.97326
551.99	0.02169	551.986	0.97776
551.016	0.02158	551.012	0.9811
550.005	0.0215	549.999	0.98438
548.993	0.02188	548.987	0.98694
548.018	0.02248	548.011	0.98921
547.005	0.02248	546.998	0.9916
545.993	0.0225	545.984	0.99367
545.017	0.02297	545.008	0.99522
544.004	0.02314	543.994	0.99707
542.991	0.02352	543.018	0.99845
542.015	0.02366	542.003	0.99838
541.001	0.02364	540.989	1
539.987	0.0243	540.012	0.99917
539.01	0.02475	538.997	0.99971
537.995	0.02544	537.981	0.9992
537.018	0.02574	537.003	0.99875
536.003	0.02618	535.988	0.99841
534.988	0.0267	535.009	0.99677
534.01	0.02675	533.993	0.99576
532.994	0.0269	533.014	0.99521
532.016	0.02792	531.997	0.99297
531	0.02842	531.018	0.99183
529.983	0.02885	530.001	0.9891
529.004	0.02945	528.984	0.98695
527.987	0.0297	528.004	0.98509
527.008	0.03089	526.986	0.9814
525.991	0.0313	526.006	0.97872
525.011	0.03195	524.987	0.97414
523.993	0.03258	524.006	0.97098
523.013	0.0331	522.988	0.96638
521.994	0.03365	522.007	0.96332
521.014	0.0345	520.987	0.95923
519.995	0.0354	520.006	0.95353
519.014	0.03595	518.986	0.94921
517.995	0.03665	518.004	0.94428
517.013	0.03718	516.984	0.93974
515.993	0.03837	516.001	0.93403
515.011	0.03922	515.019	0.92818
513.991	0.03997	513.998	0.92165
513.009	0.04098	513.015	0.91515
511.988	0.04208	511.993	0.90853
511.006	0.04341	511.01	0.9022
509.985	0.04499	509.988	0.89434
509.001	0.04608	509.004	0.88716
508.018	0.04747	507.982	0.87966
506.996	0.04944	506.998	0.87296
506.012	0.0509	506.013	0.86435
504.99	0.0525	504.99	0.85586
504.006	0.05506	504.005	0.84756
502.983	0.05709	502.982	0.83853
501.999	0.05991	501.997	0.83061
501.014	0.06279	501.011	0.82171
499.991	0.06629	499.987	0.81209
499.005	0.06953	499.001	0.80276
497.982	0.07308	498.015	0.79326
496.996	0.0777	496.99	0.78423
496.01	0.0821	496.004	0.77573
494.986	0.08697	495.017	0.76586
493.999	0.09229	493.992	0.75524
493.013	0.09851	493.004	0.74582
491.988	0.10364	492.017	0.73666
491.001	0.10957	490.991	0.72613
490.014	0.11662	490.003	0.71631
488.988	0.12452	489.015	0.70652
488.001	0.13161	487.989	0.69715
487.013	0.13882	487	0.68733
485.987	0.14777	486.011	0.67604
484.998	0.15714	484.984	0.66751
484.01	0.1636	483.995	0.65805
482.983	0.17245	483.006	0.64804
481.994	0.18255	482.016	0.63841
481.005	0.19188	480.989	0.62794
480.016	0.20218	479.999	0.6174
478.989	0.2127	479.009	0.60825
477.999	0.22352	478.018	0.59931
477.009	0.2348	476.99	0.58861
475.981	0.24631	475.999	0.57903
474.991	0.25777	475.008	0.56876
474	0.27	474.017	0.55997
473.01	0.28259	472.988	0.54985
472.019	0.29668	471.996	0.54062
470.99	0.31163	471.004	0.53146
469.999	0.32576	470.012	0.52139
469.007	0.34153	468.982	0.5119
468.016	0.35877	467.99	0.50365
466.986	0.37694	466.998	0.49398
465.994	0.39609	466.005	0.48489
465.002	0.4145	465.012	0.47602
464.009	0.43431	464.019	0.46828
463.017	0.45572	462.988	0.45965
461.986	0.47875	461.994	0.45049
460.993	0.50178	461.001	0.44246
460	0.52156	460.007	0.43415
459.007	0.54257	459.013	0.42627
458.013	0.56411	458.019	0.41798
456.981	0.58645	456.986	0.41068
455.987	0.60642	455.991	0.40258
454.993	0.6255	454.997	0.39613
453.999	0.64373	454.002	0.38897
453.005	0.66012	453.007	0.38216
452.01	0.67705	452.011	0.37485
451.015	0.69287	451.016	0.36873
449.982	0.70823	449.982	0.3621
448.987	0.7227	448.986	0.35556
447.992	0.73665	447.99	0.35033
446.996	0.75024	446.994	0.34394
446	0.76314	445.998	0.33884
445.004	0.77637	445.001	0.33289
444.008	0.79046	444.004	0.32878
443.012	0.80498	443.007	0.32399
442.016	0.81857	442.01	0.31885
441.019	0.83295	441.013	0.31417
439.984	0.84726	440.015	0.31022
438.987	0.86208	439.018	0.30669
437.99	0.87805	437.982	0.3039
436.992	0.89196	436.984	0.29948
435.995	0.90695	435.985	0.29715
434.997	0.92065	434.987	0.2941
433.999	0.93384	433.988	0.29265
433.001	0.94703	432.99	0.29006
432.003	0.95831	431.991	0.28843
431.005	0.96818	430.992	0.2857
430.006	0.9768	429.993	0.28431
429.007	0.98446	428.993	0.28376
428.008	0.99071	427.994	0.2828
427.009	0.99522	426.994	0.28162
426.01	0.99788	425.994	0.28081
425.011	0.99965	424.994	0.27995
424.011	1	423.993	0.28055
423.011	0.99903	422.993	0.28034
422.011	0.99821	421.992	0.27965
421.011	0.99627	420.991	0.28005
420.011	0.99388	419.99	--
419.01	0.99124	418.989	--
418.01	0.98822	417.988	--
417.009	0.98504	416.987	--
416.008	0.9821	415.985	--
415.007	0.97927	414.983	--
414.005	0.97629	413.981	--
413.004	0.97271	413.017	--
412.002	0.96964	412.015	--
411	0.96539	411.013	--
409.998	0.96124	410.01	--
408.996	0.95673	409.007	--
407.994	0.95032	408.004	--
406.991	0.9435	407.001	--
405.989	0.93678	405.998	--
404.986	0.92758	404.994	--
403.983	0.91792	403.99	--
403.018	0.90617	402.987	--
402.015	0.89463	401.983	--
401.011	0.88152	401.017	--
400.008	0.8685	400.013	--
399.004	0.85335	399.008	--
398	0.83902	398.004	--
396.996	0.8243	396.999	--
395.992	0.81011	395.994	--
394.987	0.79609	394.989	--
393.982	0.78289	393.983	--
393.016	0.7707	393.017	--
392.011	0.75699	392.011	--
391.006	0.74572	391.005	--
390.001	0.73447	389.999	--
388.996	0.72301	388.993	--
387.99	0.71197	387.987	--
386.984	0.70098	386.981	--
386.017	0.69043	386.013	--
385.011	0.67961	385.006	--
384.005	0.66827	383.999	--
382.999	0.65692	382.992	--
381.992	0.64529	381.985	--
380.985	0.63445	381.017	--
380.017	0.62374	380.009	--
379.01	0.61258	379.001	--
378.003	0.60187	377.994	--
376.996	0.59341	376.986	--
375.989	0.58551	376.016	--
374.981	0.57792	375.008	--
374.012	0.5718	374	--
373.004	0.56611	372.991	--
371.996	0.56188	371.983	--
370.988	0.55654	371.013	--
370.018	0.55201	370.004	--
369.01	0.54949	368.994	--
368.001	0.54712	367.985	--
366.992	0.54465	367.015	--
365.984	0.54235	366.005	--
365.013	0.53934	364.995	--
364.004	0.53691	363.985	--
362.995	0.53338	363.014	--
361.985	0.53079	362.004	--
361.014	0.52867	360.994	--
360.005	0.52735	359.983	--
358.995	0.52726	359.011	--
357.985	0.52872	358.001	--
357.013	0.52925	356.99	--
356.003	0.53343	356.018	--
354.992	0.53701	355.006	--
353.982	0.54348	353.995	--
353.01	0.54809	352.984	--
351.999	0.55565	352.011	--
350.988	0.56318	350.999	--
350.015	0.57166	349.987	--
349.004	0.58125	349.014	--
347.992	0.58941	348.002	--
346.981	0.59954	346.99	--
346.008	0.6092	346.016	--
344.996	0.61935	345.004	--
343.984	0.62963	343.991	--
343.01	0.63998	343.017	--
341.998	0.65172	342.004	--
340.986	0.66322	340.991	--
340.012	0.67463	340.017	--
338.999	0.68749	339.003	--
337.986	0.69784	337.99	--
337.012	0.70887	337.015	--
335.999	0.71777	336.001	--
334.986	0.72684	334.987	--
334.011	0.73349	334.012	--
332.998	0.7402	332.998	--
331.984	0.74399	331.983	--
331.009	0.7472	331.008	--
329.995	0.74962	329.993	--
328.981	0.75344	329.018	--
328.006	0.75274	328.003	--
326.991	0.75331	326.988	--
326.016	0.75333	326.011	--
325.001	0.75229	324.996	--
323.986	0.751	323.981	--
323.011	0.75162	323.004	--
321.995	0.75057	321.989	--
321.019	0.74998	321.012	--
320.004	0.75055	319.996	--

[truncated: 9 more sheets: Figure S4, Figure S5, Figure S6, Figure S7, Figure S8, Figure S9, Figure S10, Figure S11, Figure S12]
